# Supplementary material for: Investigating Useful Properties of Four Streptomyces Strains Active against Fusarium graminearum Growth and Deoxynivalenol Production on Wheat Grains by qPCR
Source: Toxins (Basel). 2020 Aug 31;12(9):560. doi: 10.3390/toxins12090560 (PMC7551252; doi:10.3390/toxins12090560)
Supplement: Supplementary file 1 [file toxins-12-00560-s001.zip]

Archive with 37 entries (32 files):
- toxins-877381-Supplementary files/
- toxins-877381-Supplementary files/Figure S3.pdf
- toxins-877381-Supplementary files/File S1.docx
- toxins-877381-Supplementary files/File S2.docx
- toxins-877381-Supplementary files/File S3/
- toxins-877381-Supplementary files/File S3/00File 3 legend.docx
- toxins-877381-Supplementary files/File S3/01MIQE_checklist.docx
- toxins-877381-Supplementary files/File S3/02NetPrimer_recA.pdf
- toxins-877381-Supplementary files/File S3/03NetPrimer _TRI12.pdf
- toxins-877381-Supplementary files/File S3/04Target quantification/
- toxins-877381-Supplementary files/File S3/04Target quantification/abundance estimation.xlsx
- toxins-877381-Supplementary files/File S3/04Target quantification/plantEF_quantification_miqe.xlsx
- toxins-877381-Supplementary files/File S3/04Target quantification/recA_quantification_miqe.xlsx
- toxins-877381-Supplementary files/File S3/04Target quantification/TRI12_quantification_miqe.xlsx
- toxins-877381-Supplementary files/File S3/05Raw data_plate/
- toxins-877381-Supplementary files/File S3/05Raw data_plate/2018-12-10_091419_1.eds
- toxins-877381-Supplementary files/File S3/05Raw data_plate/2018-12-10_102717_2.eds
- toxins-877381-Supplementary files/File S3/05Raw data_plate/2018-12-10_152215_3.eds
- toxins-877381-Supplementary files/File S3/05Raw data_plate/2018-12-11_080556_4.eds
- toxins-877381-Supplementary files/File S3/05Raw data_plate/2018-12-11_081546_5.eds
- toxins-877381-Supplementary files/File S3/05Raw data_plate/2018-12-11_082100_6.eds
- toxins-877381-Supplementary files/File S3/05Raw data_plate/2018-12-11_144135_7.eds
- toxins-877381-Supplementary files/File S3/05Raw data_plate/2018-12-11_164614_8.eds
- toxins-877381-Supplementary files/File S3/05Raw data_plate/2018-12-12_080522_9.eds
- toxins-877381-Supplementary files/File S3/05Raw data_plate/2018-12-12_081020_10.eds
- toxins-877381-Supplementary files/File S3/05Raw data_plate/2018-12-12_115324_11.eds
- toxins-877381-Supplementary files/File S3/05Raw data_plate/2018-12-12_120445_12.eds
- toxins-877381-Supplementary files/File S3/05Raw data_plate/2018-12-12_170007_13.eds
- toxins-877381-Supplementary files/File S3/05Raw data_plate/2018-12-12_170445_14.eds
- toxins-877381-Supplementary files/File S3/05Raw data_plate/2018-12-12_171021_15.eds
- toxins-877381-Supplementary files/File S3/05Raw data_plate/2018-12-13_114155_16.eds
- toxins-877381-Supplementary files/File S3/05Raw data_plate/2018-12-13_114745_17.eds
- toxins-877381-Supplementary files/File S3/05Raw data_plate/2018-12-13_115224_18.eds
- toxins-877381-Supplementary files/File S3/05Raw data_plate/Primer recA optimization/
- toxins-877381-Supplementary files/File S3/05Raw data_plate/Primer recA optimization/2018-10-29_153034.eds
- toxins-877381-Supplementary files/File S3/05Raw data_plate/Primer recA optimization/2018-10-30_154643.eds
- toxins-877381-Supplementary files/supple Figures S1,S2 and Table S1,S2.pdf
