# Supplementary material for: Investigating Useful Properties of Four Streptomyces Strains Active against Fusarium graminearum Growth and Deoxynivalenol Production on Wheat Grains by qPCR
Source: Toxins (Basel). 2020 Aug 31;12(9):560. doi: 10.3390/toxins12090560 (PMC7551252; doi:10.3390/toxins12090560)
Supplement: Supplementary file 1 [file toxins-12-00560-s001.zip › toxins-877381-Supplementary files/File S3/04Target quantification/abundance estimation.xlsx]

## Sheet: sample_mean
PLATE	SAMPLE	mean pg	ng
PLATE14	Q17	4797.58	4.79758
PLATE2	Q17	809.907	0.809907				fungi
PLATE8	Q17	163.712	0.163712				streptomycete
PLATE14	Q18	4368.36	4.36836				wheat
PLATE2	Q18	366.344	0.366344
PLATE8	Q18	399.456	0.399456
PLATE14	Q19	4257.36	4.25736
PLATE2	Q19	629.649	0.629649
PLATE8	Q19	152.036	0.152036
PLATE14	Q20	3732.76	3.73276
PLATE2	Q20	1599.6	1.5996
PLATE8	Q20	158.175	0.158175
PLATE14	Q21	2690.8	2.6908
PLATE2	Q21	379.202	0.379202
PLATE8	Q21	106.263	0.106263
PLATE14	Q22	2309.05	2.30905
PLATE2	Q22	303.077	0.303077
PLATE8	Q22	305.999	0.305999
PLATE14	Q23	4242	4.242
PLATE2	Q23	437.981	0.437981
PLATE8	Q23	60.0946	0.0600946
PLATE14	Q28	3285.29	3.28529
PLATE2	Q28	1.82496	0.00182496
PLATE8	Q28	52.7542	0.0527542
PLATE14	Q29	4148.92	4.14892
PLATE2	Q29	0.418237	0.000418237
PLATE8	Q29	100.536	0.100536
PLATE14	Q30	4281.19	4.28119
PLATE2	Q30	0.429675	0.000429675
PLATE8	Q30	223.955	0.223955
PLATE14	Q31	4560.27	4.56027
PLATE2	Q31	0.228742	0.000228742
PLATE8	Q31	99.6476	0.0996476
PLATE15	Q32	20.2418	0.0202418
PLATE3	Q32	0.649002	0.000649002
PLATE9	Q32	11704.6	11.7046
PLATE15	Q37	1266.34	1.26634
PLATE3	Q37	4548.86	4.54886
PLATE9	Q37	428.316	0.428316
PLATE15	Q38	1212.99	1.21299
PLATE3	Q38	3875.81	3.87581
PLATE9	Q38	701.09	0.70109
PLATE15	Q39	2184.76	2.18476
PLATE3	Q39	3064.42	3.06442
PLATE9	Q39	743.368	0.743368
PLATE15	Q40	1672.97	1.67297
PLATE3	Q40	3932.88	3.93288
PLATE9	Q40	236.944	0.236944
PLATE15	Q41	1177.77	1.17777
PLATE3	Q41	3987.15	3.98715
PLATE9	Q41	175.356	0.175356
PLATE15	Q42	815.828	0.815828
PLATE3	Q42	5414.48	5.41448
PLATE9	Q42	299.702	0.299702
PLATE15	Q43	930.839	0.930839
PLATE3	Q43	4358.11	4.35811
PLATE9	Q43	309.735	0.309735
PLATE15	Q44	1757.87	1.75787
PLATE3	Q44	4500.86	4.50086
PLATE9	Q44	144.197	0.144197
PLATE15	Q45	4590.91	4.59091
PLATE3	Q45	3.36459	0.00336459
PLATE9	Q45	65.9897	0.0659897
PLATE15	Q46	4190.9	4.1909
PLATE3	Q46	22.4431	0.0224431
PLATE9	Q46	242.552	0.242552
PLATE15	Q47	4277.3	4.2773
PLATE3	Q47	42.9291	0.0429291
PLATE9	Q47	144.348	0.144348
PLATE15	Q48	3692.25	3.69225
PLATE3	Q48	3.08988	0.00308988
PLATE9	Q48	50.254	0.050254
PLATE15	Q49	#VALUE!	#VALUE!
PLATE3	Q49	3.11113	0.00311113
PLATE9	Q49	10373.4	10.3734
PLATE16	Q50	6357.83	6.35783
PLATE4	Q50	0.255969	0.000255969
PLATE10	Q50	859.47	0.85947
PLATE16	Q51	7487.38	7.48738
PLATE4	Q51	0.210776	0.000210776
PLATE10	Q51	360.398	0.360398
PLATE16	Q52	7385.62	7.38562
PLATE4	Q52	0.111919	0.000111919
PLATE10	Q52	472.052	0.472052
PLATE16	Q53	8223.81	8.22381
PLATE4	Q53	0.108535	0.000108535
PLATE10	Q53	650.386	0.650386
PLATE16	Q54	5964.68	5.96468
PLATE4	Q54	815.542	0.815542
PLATE10	Q54	1379.39	1.37939
PLATE16	Q55	5546.26	5.54626
PLATE4	Q55	726.233	0.726233
PLATE10	Q55	1342.87	1.34287
PLATE16	Q56	5506.07	5.50607
PLATE4	Q56	906.971	0.906971
PLATE10	Q56	1409.44	1.40944
PLATE16	Q57	5339.34	5.33934
PLATE4	Q57	640.754	0.640754
PLATE10	Q57	1155.44	1.15544
PLATE16	Q58	5543.58	5.54358
PLATE4	Q58	864.645	0.864645
PLATE10	Q58	1271.94	1.27194
PLATE16	Q59	6032.47	6.03247
PLATE4	Q59	649.166	0.649166
PLATE10	Q59	605.251	0.605251
PLATE16	Q60	5046.55	5.04655
PLATE4	Q60	498.911	0.498911
PLATE10	Q60	571.395	0.571395
PLATE16	Q61	4353.15	4.35315
PLATE4	Q61	566.817	0.566817
PLATE10	Q61	936.884	0.936884
PLATE4	Q74	0	0
PLATE5	Q74	0.0567299	5.67299e-05
PLATE11	Q74	10087.4	10.0874
PLATE17	Q75	8224.99	8.22499
PLATE5	Q75	0.0639114	6.39114e-05
PLATE11	Q75	659.762	0.659762
PLATE17	Q76	9410.38	9.41038
PLATE5	Q76	0.0868413	8.68413e-05
PLATE11	Q76	526.715	0.526715
PLATE17	Q77	9961.79	9.96179
PLATE5	Q77	0.0405434	4.05434e-05
PLATE11	Q77	394.446	0.394446
PLATE17	Q78	9416.59	9.41659
PLATE5	Q78	0.0699029	6.99029e-05
PLATE11	Q78	315.262	0.315262
PLATE17	Q79	10031.6	10.0316
PLATE5	Q79	6.88211	0.00688211
PLATE11	Q79	360.584	0.360584
PLATE17	Q80	8958.74	8.95874
PLATE5	Q80	13.5514	0.0135514
PLATE11	Q80	424.02	0.42402
PLATE17	Q81	9197.7	9.1977
PLATE5	Q81	9.62142	0.00962142
PLATE11	Q81	782.584	0.782584
PLATE17	Q82	8703.08	8.70308
PLATE5	Q82	7.86628	0.00786628
PLATE11	Q82	312.157	0.312157
PLATE17	Q83	10678.6	10.6786
PLATE5	Q83	50.6747	0.0506747
PLATE11	Q83	401.907	0.401907
PLATE17	Q84	9841.99	9.84199
PLATE5	Q84	74.7419	0.0747419
PLATE11	Q84	444.899	0.444899
PLATE17	Q85	8293.99	8.29399
PLATE5	Q85	0.0313523	3.13523e-05
PLATE11	Q85	562.474	0.562474
PLATE17	Q86	10352.4	10.3524
PLATE5	Q86	23.6484	0.0236484
PLATE11	Q86	250.679	0.250679
PLATE17	Q87	9121.13	9.12113
PLATE5	Q87	58.6731	0.0586731
PLATE11	Q87	309.965	0.309965
PLATE1	S1	6224.68	6.22468
PLATE7	S1	1207.52	1.20752
PLATE1	S10	4455.77	4.45577
PLATE7	S10	842.758	0.842758
PLATE1	S11	6450.07	6.45007
PLATE7	S11	1095.88	1.09588
PLATE1	S12	6355.15	6.35515
PLATE7	S12	1229.63	1.22963
PLATE1	S13	6912.29	6.91229
PLATE7	S13	1879.38	1.87938
PLATE1	S14	6367.69	6.36769
PLATE7	S14	1478.09	1.47809
PLATE1	S15	6164.86	6.16486
PLATE7	S15	1882.99	1.88299
PLATE1	S16	5754.95	5.75495
PLATE7	S16	2025.91	2.02591
PLATE1	S17	5395.35	5.39535
PLATE7	S17	1004.91	1.00491
PLATE1	S18	6534.18	6.53418
PLATE7	S18	607.203	0.607203
PLATE1	S19	4417.89	4.41789
PLATE7	S19	1386.09	1.38609
PLATE1	S2	6995.38	6.99538
PLATE7	S2	939.073	0.939073
PLATE1	S20	5814.67	5.81467
PLATE7	S20	1020.57	1.02057
PLATE1	S3	6409.62	6.40962
PLATE7	S3	2491.98	2.49198
PLATE1	S4	6089.84	6.08984
PLATE7	S4	1842.37	1.84237
PLATE1	S5	6107.91	6.10791
PLATE7	S5	641.625	0.641625
PLATE1	S6	5268.56	5.26856
PLATE7	S6	881.261	0.881261
PLATE1	S7	6048.11	6.04811
PLATE7	S7	1156.42	1.15642
PLATE1	S8	5551.11	5.55111
PLATE7	S8	1122.11	1.12211
PLATE1	S9	5856.23	5.85623
PLATE7	S9	329.446	0.329446

## Sheet: copy_streptomycete
PLATE	SAMPLE	mean	ng	ng*6.022*10^23	DNA molecules
PLATE2	Q17	809.907	0.809907	4.87734e+23	82110.1
PLATE2	Q18	366.344	0.366344	2.20616e+23	37140.7
PLATE2	Q19	629.649	0.629649	3.79181e+23	63835.2
PLATE2	Q20	1599.6	1.5996	9.63298e+23	162171
PLATE2	Q21	379.202	0.379202	2.28359e+23	38444.3
PLATE2	Q22	303.077	0.303077	1.82516e+23	30726.6
PLATE2	Q23	437.981	0.437981	2.63756e+23	44403.4
PLATE2	Q28	1.82496	0.00182496	1.09901e+21	185.019
PLATE2	Q29	0.418237	0.000418237	2.51866e+20	42.4017
PLATE2	Q30	0.429675	0.000429675	2.58755e+20	43.5614
PLATE2	Q31	0.228742	0.000228742	1.37751e+20	23.1903
PLATE3	Q32	0.649002	0.000649002	3.90836e+20	65.7973
PLATE3	Q37	4548.86	4.54886	2.73937e+24	461173
PLATE3	Q38	3875.81	3.87581	2.33405e+24	392938
PLATE3	Q39	3064.42	3.06442	1.84542e+24	310678
PLATE3	Q40	3932.88	3.93288	2.36842e+24	398724
PLATE3	Q41	3987.15	3.98715	2.4011e+24	404226
PLATE3	Q42	5414.48	5.41448	3.26066e+24	548932
PLATE3	Q43	4358.11	4.35811	2.6245e+24	441835
PLATE3	Q44	4500.86	4.50086	2.71046e+24	456306
PLATE3	Q45	3.36459	0.00336459	2.02619e+21	341.11
PLATE3	Q46	22.4431	0.0224431	1.35155e+22	2275.33
PLATE3	Q47	42.9291	0.0429291	2.58523e+22	4352.24
PLATE3	Q48	3.08988	0.00308988	1.86076e+21	313.259
PLATE3	Q49	3.11113	0.00311113	1.87355e+21	315.413
PLATE4	Q50	0.255969	0.000255969	1.54147e+20	25.9507
PLATE4	Q51	0.210776	0.000210776	1.26931e+20	21.3689
PLATE4	Q52	0.111919	0.000111919	6.73989e+19	11.3466
PLATE4	Q53	0.108535	0.000108535	6.53609e+19	11.0035
PLATE4	Q54	815.542	0.815542	4.91127e+23	82681.4
PLATE4	Q55	726.233	0.726233	4.37345e+23	73627.1
PLATE4	Q56	906.971	0.906971	5.46187e+23	91950.7
PLATE4	Q57	640.754	0.640754	3.85868e+23	64961
PLATE4	Q58	864.645	0.864645	5.20698e+23	87659.6
PLATE4	Q59	649.166	0.649166	3.90934e+23	65813.8
PLATE4	Q60	498.911	0.498911	3.00449e+23	50580.6
PLATE4	Q61	566.817	0.566817	3.41343e+23	57465.1
PLATE5	Q74	0.0567299	5.67299e-05	3.41633e+19	5.7514
PLATE5	Q75	0.0639114	6.39114e-05	3.84881e+19	6.47948
PLATE5	Q76	0.0868413	8.68413e-05	5.22967e+19	8.80416
PLATE5	Q77	0.0405434	4.05434e-05	2.44156e+19	4.11038
PLATE5	Q78	0.0699029	6.99029e-05	4.20962e+19	7.08691
PLATE5	Q79	6.88211	0.00688211	4.14447e+21	697.723
PLATE5	Q80	13.5514	0.0135514	8.1608e+21	1373.87
PLATE5	Q81	9.62142	0.00962142	5.79411e+21	975.44
PLATE5	Q82	7.86628	0.00786628	4.73715e+21	797.5
PLATE5	Q83	50.6747	0.0506747	3.05168e+22	5137.51
PLATE5	Q84	74.7419	0.0747419	4.50103e+22	7577.5
PLATE5	Q85	0.0313523	3.13523e-05	1.88807e+19	3.17856
PLATE5	Q86	23.6484	0.0236484	1.42413e+22	2397.52
PLATE5	Q87	58.6731	0.0586731	3.53335e+22	5948.41
PLATE1	S1	6224.68	6.22468	3.74856e+24	631071
PLATE1	S10	4455.77	4.45577	2.68331e+24	451736
PLATE1	S11	6450.07	6.45007	3.88429e+24	653922
PLATE1	S12	6355.15	6.35515	3.82713e+24	644298
PLATE1	S13	6912.29	6.91229	4.16265e+24	700783
PLATE1	S14	6367.69	6.36769	3.83469e+24	645570
PLATE1	S15	6164.86	6.16486	3.71254e+24	625007
PLATE1	S16	5754.95	5.75495	3.46569e+24	583449
PLATE1	S17	5395.35	5.39535	3.24913e+24	546992
PLATE1	S18	6534.18	6.53418	3.93495e+24	662449
PLATE1	S19	4417.89	4.41789	2.6605e+24	447895
PLATE1	S2	6995.38	6.99538	4.21269e+24	709207
PLATE1	S20	5814.67	5.81467	3.50165e+24	589504
PLATE1	S3	6409.62	6.40962	3.85994e+24	649821
PLATE1	S4	6089.84	6.08984	3.66736e+24	617401
PLATE1	S5	6107.91	6.10791	3.67824e+24	619233
PLATE1	S6	5268.56	5.26856	3.17278e+24	534138
PLATE1	S7	6048.11	6.04811	3.64223e+24	613170
PLATE1	S8	5551.11	5.55111	3.34293e+24	562784
PLATE1	S9	5856.23	5.85623	3.52668e+24	593717

## Sheet: copy_fungi
PLATE	SAMPLE	mean	ng	ng*6.022*10^23	DNA molecules
PLATE14	Q17	4797.58	4.79758	2.88915e+24	121260
PLATE14	Q18	4368.36	4.36836	2.63067e+24	110412
PLATE14	Q19	4257.36	4.25736	2.56383e+24	107606
PLATE14	Q20	3732.76	3.73276	2.2479e+24	94346.7
PLATE14	Q21	2690.8	2.6908	1.62043e+24	68010.9
PLATE14	Q22	2309.05	2.30905	1.39053e+24	58362.1
PLATE14	Q23	4242	4.242	2.55458e+24	107218
PLATE14	Q28	3285.29	3.28529	1.97844e+24	83036.9
PLATE14	Q29	4148.92	4.14892	2.49852e+24	104865
PLATE14	Q30	4281.19	4.28119	2.57818e+24	108209
PLATE14	Q31	4560.27	4.56027	2.74624e+24	115262
PLATE15	Q32	20.2418	0.0202418	1.21898e+22	511.617
PLATE15	Q37	1266.34	1.26634	7.62603e+23	32007.2
PLATE15	Q38	1212.99	1.21299	7.30472e+23	30658.6
PLATE15	Q39	2184.76	2.18476	1.31569e+24	55220.6
PLATE15	Q40	1672.97	1.67297	1.00748e+24	42284.9
PLATE15	Q41	1177.77	1.17777	7.09264e+23	29768.5
PLATE15	Q42	815.828	0.815828	4.913e+23	20620.3
PLATE15	Q43	930.839	0.930839	5.60561e+23	23527.3
PLATE15	Q44	1757.87	1.75787	1.05861e+24	44430.8
PLATE15	Q45	4590.91	4.59091	2.76469e+24	116037
PLATE15	Q46	4190.9	4.1909	2.5238e+24	105926
PLATE15	Q47	4277.3	4.2773	2.57583e+24	108110
PLATE15	Q48	3692.25	3.69225	2.22351e+24	93322.9
PLATE15	Q49	Undetermined	Undetermined	Undetermined	Undetermined
PLATE16	Q50	6357.83	6.35783	3.82875e+24	160696
PLATE16	Q51	7487.38	7.48738	4.50898e+24	189246
PLATE16	Q52	7385.62	7.38562	4.4477e+24	186674
PLATE16	Q53	8223.81	8.22381	4.95246e+24	207860
PLATE16	Q54	5964.68	5.96468	3.59199e+24	150759
PLATE16	Q55	5546.26	5.54626	3.34002e+24	140184
PLATE16	Q56	5506.07	5.50607	3.31581e+24	139168
PLATE16	Q57	5339.34	5.33934	3.21541e+24	134954
PLATE16	Q58	5543.58	5.54358	3.3384e+24	140116
PLATE16	Q59	6032.47	6.03247	3.63281e+24	152473
PLATE16	Q60	5046.55	5.04655	3.03908e+24	127553
PLATE16	Q61	4353.15	4.35315	2.62151e+24	110027
PLATE17	Q74	Undetermined	Undetermined	Undetermined	Undetermined
PLATE17	Q75	8224.99	8.22499	4.95317e+24	207889
PLATE17	Q76	9410.38	9.41038	5.66703e+24	237851
PLATE17	Q77	9961.79	9.96179	5.99909e+24	251788
PLATE17	Q78	9416.59	9.41659	5.67077e+24	238007
PLATE17	Q79	10031.6	10.0316	6.04113e+24	253552
PLATE17	Q80	8958.74	8.95874	5.39504e+24	226435
PLATE17	Q81	9197.7	9.1977	5.53895e+24	232475
PLATE17	Q82	8703.08	8.70308	5.24108e+24	219973
PLATE17	Q83	10678.6	10.6786	6.43078e+24	269906
PLATE17	Q84	9841.99	9.84199	5.92695e+24	248760
PLATE17	Q85	8293.99	8.29399	4.99472e+24	209633
PLATE17	Q86	10352.4	10.3524	6.23433e+24	261661
PLATE17	Q87	9121.13	9.12113	5.49284e+24	230540

## Sheet: copy_wheat
PLATE	SAMPLE	mean	ng	ng*6.022*10^23	DNA molecules	DNA molecules/6
PLATE8	Q16	343.406	0.343406	2.06803e+23	18.4316	3.07193
PLATE8	Q17	163.712	0.163712	9.85887e+22	8.78687	1.46448
PLATE8	Q18	399.456	0.399456	2.40556e+23	21.4399	3.57332
PLATE8	Q19	152.036	0.152036	9.15575e+22	8.1602	1.36003
PLATE8	Q20	158.175	0.158175	9.52548e+22	8.48973	1.41496
PLATE8	Q21	106.263	0.106263	6.39924e+22	5.70342	0.95057
PLATE8	Q22	305.999	0.305999	1.84275e+23	16.4238	2.73731
PLATE8	Q23	60.0946	0.0600946	3.61896e+22	3.22545	0.537575
PLATE8	Q28	52.7542	0.0527542	3.17691e+22	2.83147	0.471911
PLATE8	Q29	100.536	0.100536	6.0544e+22	5.39608	0.899346
PLATE8	Q30	223.955	0.223955	1.34868e+23	12.0203	2.00338
PLATE8	Q31	99.6476	0.0996476	6.00088e+22	5.34838	0.891396
PLATE9	Q32	11704.6	11.7046	7.0486e+24	628.217	104.703
PLATE9	Q37	428.316	0.428316	2.57936e+23	22.989	3.8315
PLATE9	Q38	701.09	0.70109	4.22204e+23	37.6296	6.27159
PLATE9	Q39	743.368	0.743368	4.47664e+23	39.8987	6.64979
PLATE9	Q40	236.944	0.236944	1.4269e+23	12.7175	2.11958
PLATE9	Q41	175.356	0.175356	1.05601e+23	9.41189	1.56865
PLATE9	Q42	299.702	0.299702	1.80483e+23	16.0859	2.68098
PLATE9	Q43	309.735	0.309735	1.86525e+23	16.6244	2.77073
PLATE9	Q44	144.197	0.144197	8.6837e+22	7.73948	1.28991
PLATE9	Q45	65.9897	0.0659897	3.97396e+22	3.54186	0.59031
PLATE9	Q46	242.552	0.242552	1.46067e+23	13.0185	2.16975
PLATE9	Q47	144.348	0.144348	8.69281e+22	7.7476	1.29127
PLATE9	Q48	50.254	0.050254	3.02635e+22	2.69728	0.449547
PLATE9	Q49	10373.4	10.3734	6.24697e+24	556.771	92.7952
PLATE10	Q50	859.47	0.85947	5.17581e+23	46.1302	7.68837
PLATE10	Q51	360.398	0.360398	2.17035e+23	19.3436	3.22394
PLATE10	Q52	472.052	0.472052	2.84275e+23	25.3364	4.22274
PLATE10	Q53	650.386	0.650386	3.91669e+23	34.9081	5.81802
PLATE10	Q54	1379.39	1.37939	8.3068e+23	74.0357	12.3393
PLATE10	Q55	1342.87	1.34287	8.08687e+23	72.0755	12.0126
PLATE10	Q56	1409.44	1.40944	8.48778e+23	75.6487	12.6081
PLATE10	Q57	1155.44	1.15544	6.95815e+23	62.0156	10.3359
PLATE10	Q58	1271.94	1.27194	7.65972e+23	68.2685	11.3781
PLATE10	Q59	605.251	0.605251	3.64488e+23	32.4856	5.41426
PLATE10	Q60	571.395	0.571395	3.441e+23	30.6684	5.11141
PLATE10	Q61	936.884	0.936884	5.64201e+23	50.2853	8.38089
PLATE11	Q74	10087.4	10.0874	6.07471e+24	541.418	90.2364
PLATE11	Q75	659.762	0.659762	3.97315e+23	35.4113	5.90189
PLATE11	Q76	526.715	0.526715	3.17193e+23	28.2703	4.71172
PLATE11	Q77	394.446	0.394446	2.37539e+23	21.1711	3.52851
PLATE11	Q78	315.262	0.315262	1.89854e+23	16.921	2.82017
PLATE11	Q79	360.584	0.360584	2.17147e+23	19.3536	3.2256
PLATE11	Q80	424.02	0.42402	2.55349e+23	22.7584	3.79307
PLATE11	Q81	782.584	0.782584	4.7128e+23	42.0035	7.00059
PLATE11	Q82	312.157	0.312157	1.87984e+23	16.7544	2.79239
PLATE11	Q83	401.907	0.401907	2.42032e+23	21.5715	3.59525
PLATE11	Q84	444.899	0.444899	2.67923e+23	23.879	3.97984
PLATE11	Q85	562.474	0.562474	3.38727e+23	30.1896	5.0316
PLATE11	Q86	250.679	0.250679	1.50961e+23	13.4547	2.24245
PLATE11	Q87	309.965	0.309965	1.86664e+23	16.6367	2.77279
PLATE7	S1	1207.52	1.20752	7.27179e+23	64.8109	10.8018
PLATE7	S10	842.758	0.842758	5.07517e+23	45.2333	7.53888
PLATE7	S11	1095.88	1.09588	6.59947e+23	58.8188	9.80314
PLATE7	S12	1229.63	1.22963	7.40495e+23	65.9978	10.9996
PLATE7	S13	1879.38	1.87938	1.13178e+24	100.872	16.8119
PLATE7	S14	1478.09	1.47809	8.90122e+23	79.3335	13.2223
PLATE7	S15	1882.99	1.88299	1.13396e+24	101.066	16.8443
PLATE7	S16	2025.91	2.02591	1.22003e+24	108.737	18.1228
PLATE7	S17	1004.91	1.00491	6.05164e+23	53.9362	8.98937
PLATE7	S18	607.203	0.607203	3.65663e+23	32.5903	5.43172
PLATE7	S19	1386.09	1.38609	8.34719e+23	74.3956	12.3993
PLATE7	S2	939.073	0.939073	5.65519e+23	50.4028	8.40046
PLATE7	S20	1020.57	1.02057	6.14595e+23	54.7767	9.12945
PLATE7	S3	2491.98	2.49198	1.5007e+24	133.752	22.292
PLATE7	S4	1842.37	1.84237	1.10949e+24	98.8852	16.4809
PLATE7	S5	641.625	0.641625	3.86393e+23	34.4379	5.73964
PLATE7	S6	881.261	0.881261	5.30704e+23	47.2999	7.88331
PLATE7	S7	1156.42	1.15642	6.96408e+23	62.0685	10.3447
PLATE7	S8	1122.11	1.12211	6.75748e+23	60.2271	10.0378
PLATE7	S9	329.446	0.329446	1.98396e+23	17.6823	2.94705

## Sheet: copy_ratio
sample	DNA molecules strepto	strepto/wheat	DNA molecules fungi	fungi/wheat	wheat
Q1	10336.6	3985.65	52592.5	20279	2.59344
Q10	19124.2	8952.38	122118	57165.7	2.13621
Q100	2580.05	562.007	136959	29833.6	4.59077
Q101	258642	22359	59872.2	5175.81	11.5677
Q102	267173	54875.6	68703.7	14111.3	4.8687
Q103	177826	22962	89394.8	11543.3	7.74434
Q104	245072	22084.1	54987.1	4955.04	11.0972
Q105	73.1469	0.370816	0	0	197.259
Q106	43.3646	3.48221	125344	10065.2	12.4532
Q107	30.7179	2.46642	152997	12284.5	12.4545
Q108	37.8957	3.76913	156391	15554.8	10.0542
Q109	23.8248	2.03797	147500	12617.1	11.6905
Q11	14783.5	5105.52	99566.5	34385.6	2.89559
Q110	249880	22329.7	68654.5	6135.08	11.1905
Q111	241595	42142.9	69052.3	12045.2	5.73275
Q112	222808	18127.6	72020.3	5859.53	12.2911
Q113	267936	20168.6	74203.2	5585.56	13.2848
Q114	250876	20299.5	73688.8	5962.48	12.3587
Q115	260741	18805.8	78927.4	5692.57	13.865
Q116	268296	35044.6	72721.3	9498.78	7.65585
Q117	235172	21848.2	99747.7	9266.88	10.7639
Q12	6049.49	2224.83	105714	38878.6	2.71908
Q16	51252.8	16684.2	109506	35647.3	3.07193
Q17	82110.1	56067.8	121260	82801.1	1.46448
Q18	37140.7	10393.9	110412	30898.9	3.57332
Q19	63835.2	46936.5	107606	79120.3	1.36003
Q2	3227.45	542.652	41258.5	6937.05	5.94756
Q20	162171	114612	94346.7	66678.2	1.41496
Q21	38444.3	40443.4	68010.9	71547.5	0.95057
Q22	30726.6	11225.1	58362.1	21321	2.73731
Q23	44403.4	82599.5	107218	199447	0.537575
Q24	16.9439	4.41486	96514.8	25147.7	3.83792
Q25	26.252	9.46241	104757	37759.3	2.77435
Q26	18.9537	10.6448	95424.2	53592.3	1.78056
Q27	27.83	6.39712	91016.6	20921.4	4.3504
Q28	185.019	392.062	83036.9	175959	0.471911
Q29	42.4017	47.1473	104865	116602	0.899346
Q3	30068.5	21707.9	52402.5	37831.9	1.38514
Q30	43.5614	21.7439	108209	54012.9	2.00338
Q31	23.1903	26.0158	115262	129305	0.891396
Q32	65.7973	0.628419	511.617	4.88637	104.703
Q33	462945	175374	41653	15779.1	2.63976
Q34	556282	503590	21074.8	19078.5	1.10463
Q35	412158	242153	34692.3	20382.5	1.70206
Q36	291311	83893.3	28253.8	8136.66	3.4724
Q37	461173	120364	32007.2	8353.7	3.8315
Q38	392938	62653.6	30658.6	4888.49	6.27159
Q39	310678	46719.9	55220.6	8304.11	6.64979
Q4	5251.85	2082.84	54767.8	21720.4	2.52149
Q40	398724	188115	42284.9	19949.7	2.11958
Q41	404226	257690	29768.5	18977.2	1.56865
Q42	548932	204751	20620.3	7691.35	2.68098
Q43	441835	159465	23527.3	8491.37	2.77073
Q44	456306	353750	44430.8	34444.8	1.28991
Q45	341.11	577.849	116037	196569	0.59031
Q46	2275.33	1048.66	105926	48819.7	2.16975
Q47	4352.24	3370.52	108110	83724.1	1.29127
Q48	313.259	696.833	93322.9	207593	0.449547
Q49	315.413	3.39903	#VALUE!	#VALUE!	92.7952
Q5	7920.92	2258.44	92517.1	26378.8	3.50726
Q50	25.9507	3.37531	160696	20901.2	7.68837
Q51	21.3689	6.6282	189246	58700.3	3.22394
Q52	11.3466	2.68703	186674	44206.9	4.22274
Q53	11.0035	1.89128	207860	35726.9	5.81802
Q54	82681.4	6700.66	150759	12217.8	12.3393
Q55	73627.1	6129.16	140184	11669.7	12.0126
Q56	91950.7	7292.97	139168	11038	12.6081
Q57	64961	6284.97	134954	13056.7	10.3359
Q58	87659.6	7704.26	140116	12314.5	11.3781
Q59	65813.8	12155.6	152473	28161.3	5.41426
Q6	10978.1	5516.51	124857	62740.9	1.99005
Q60	50580.6	9895.64	127553	24954.6	5.11141
Q61	57465.1	6856.69	110027	13128.4	8.38089
Q62	32.8947	7.49939	154459	35214	4.38631
Q63	23.5219	4.49473	196936	37631.8	5.23322
q64	38.4815	8.7404	175982	39971.3	4.40271
q65	45.615	14.7263	164320	53048.8	3.09752
Q66	95256.3	9671.78	131422	13343.9	9.84889
Q67	72463.1	10260.4	154509	21877.7	7.0624
Q68	83465.2	8125.06	146637	14274.7	10.2726
Q69	80918	10504.2	147761	19181.3	7.70342
Q7	15975	12131.5	118900	90293.5	1.31682
Q70	85118.6	6554.86	137131	10560.3	12.9856
Q71	103218	10278	137017	13643.6	10.0426
Q72	79761.7	11459.6	84274.3	12107.9	6.96025
Q73	72326.6	9501.54	104139	13680.7	7.61209
Q74	5.7514	0.063737	0	0	90.2364
Q75	6.47948	1.09787	207889	35224.2	5.90189
Q76	8.80416	1.86857	237851	50480.7	4.71172
Q77	4.11038	1.1649	251788	71358	3.52851
Q78	7.08691	2.51294	238007	84394.8	2.82017
Q79	697.723	216.308	253552	78606.1	3.2256
Q8	52176.2	16524.3	98108.5	31071.1	3.15755
Q80	1373.87	362.206	226435	59697.1	3.79307
Q81	975.44	139.337	232475	33207.9	7.00059
Q82	797.5	285.597	219973	78775.9	2.79239
Q83	5137.51	1428.97	269906	75072.9	3.59525
Q84	7577.5	1903.97	248760	62504.9	3.97984
Q85	3.17856	0.63172	209633	41663.3	5.0316
Q86	2397.52	1069.16	261661	116686	2.24245
Q87	5948.41	2145.28	230540	83143.6	2.77279
Q88	3.30395	0.733829	186512	41425.5	4.50235
Q89	5.46433	1.29521	179937	42650.3	4.21889
Q9	4205.35	2648.76	100825	63505.4	1.58767
Q90	5.9793	0.998363	237131	39593.8	5.98911
Q91	8.74337	1.30115	258815	38515.8	6.71972
Q92	75.7122	13.0126	213363	36670.6	5.81836
Q93	63.2125	17.8627	281718	79608.6	3.53879
Q94	238.278	18.3474	213524	16441.4	12.987
Q95	125.556	28.4455	247737	56126.2	4.41393
Q96	1118.02	174.508	120307	18778.3	6.4067
Q97	3000.52	349.369	137955	16063	8.5884
Q98	1924.26	397.946	150693	31164.2	4.83547
Q99	2580.21	243.809	133586	12622.8	10.5829
S1	631071	58422.7	Undetermined		10.8018
S10	451736	59920.8	Undetermined		7.53888
S11	653922	66705.3	Undetermined		9.80314
S12	644298	58574.6	Undetermined		10.9996
S13	700783	41683.7	Undetermined		16.8119
S14	645570	48824.5	Undetermined		13.2223
S15	625007	37105	Undetermined		16.8443
S16	583449	32194.2	Undetermined		18.1228
S17	546992	60848.8	Undetermined		8.98937
S18	662449	121959	Undetermined		5.43172
S19	447895	36122.7	Undetermined		12.3993
S2	709207	84424.8	Undetermined		8.40046
S20	589504	64571.7	Undetermined		9.12945
S3	649821	29150.4	Undetermined		22.292
S4	617401	37461.7	Undetermined		16.4809
S5	619233	107887	Undetermined		5.73964
S6	534138	67755.5	Undetermined		7.88331
S7	613170	59273.6	Undetermined		10.3447
S8	562784	56066.2	Undetermined		10.0378
S9	593717	201461	Undetermined		2.94705

## Sheet: dataset_final
SAMPLE	TREATMENT	Fungi	Normalized abundance Streptomyces	Normalized abundance Fusarium
Q28	None	CS3005	392.062	175959
Q29	None	CS3005	47.1473	116602
Q30	None	CS3005	21.7439	54012.9
Q31	None	CS3005	26.0158	129305
Q17	DEF20	CS3005	56067.8	82801.1
Q18	DEF20	CS3005	10393.9	30898.9
Q19	DEF20	CS3005	46936.5	79120.3
Q20	DEF20	CS3005	114612	66678.2
Q21	DEF48	CS3005	40443.4	71547.5
Q22	DEF48	CS3005	11225.1	21321
Q23	DEF48	CS3005	82599.5	199447
Q37	DEF20	CS3005	120364	8353.7
Q38	DEF20	CS3005	62653.6	4888.49
Q39	DEF20	CS3005	46719.9	8304.11
Q40	DEF20	CS3005	188115	19949.7
Q41	DEF48	CS3005	257690	18977.2
Q42	DEF48	CS3005	204751	20620.3
Q43	DEF48	CS3005	159465	8491.37
Q44	DEF48	CS3005	353750	34444.8
Q45	None	CS3005	577.849	196569
Q46	None	CS3005	1048.66	48819.7
Q47	None	CS3005	3370.52	83724.1
Q48	None	CS3005	696.833	207593
Q50	CS3005	CS3005	3.37531	20901.2
Q51	CS3005	CS3005	6.6282	58700.3
Q52	CS3005	CS3005	2.68703	44206.9
Q53	CS3005	CS3005	1.89128	35726.9
Q54	DEF09	CS3005	6700.66	12217.8
Q55	DEF09	CS3005	6129.16	11669.7
Q56	DEF09	CS3005	7292.97	11038
Q57	DEF09	CS3005	6284.97	13056.7
Q58	DEF39	CS3005	7704.26	12314.5
Q59	DEF39	CS3005	12155.6	28161.3
Q60	DEF39	CS3005	9895.64	24954.6
Q61	DEF39	CS3005	6856.69	13128.4
Q75	CS3005	CS3005	1.09787	35224.2
Q76	CS3005	CS3005	1.86857	50480.7
Q77	CS3005	CS3005	1.1649	71358
Q78	CS3005	CS3005	2.51294	84394.8
Q79	DEF09	CS3005	216.308	78606.1
Q80	DEF09	CS3005	362.206	59697.1
Q81	DEF09	CS3005	139.337	33207.9
Q82	DEF09	CS3005	285.597	78775.9
Q83	DEF39	CS3005	1428.97	75072.9
Q84	DEF39	CS3005	1903.97	62504.9
Q85	DEF39	CS3005	0.63172	41663.3
Q86	DEF39	CS3005	1069.16	116686
Q87	DEF39	CS3005	2145.28	83143.6
