# Supplementary material for: Investigating Useful Properties of Four Streptomyces Strains Active against Fusarium graminearum Growth and Deoxynivalenol Production on Wheat Grains by qPCR
Source: Toxins (Basel). 2020 Aug 31;12(9):560. doi: 10.3390/toxins12090560 (PMC7551252; doi:10.3390/toxins12090560)
Supplement: Supplementary file 1 [file toxins-12-00560-s001.zip › toxins-877381-Supplementary files/File S3/04Target quantification/plantEF_quantification_miqe.xlsx]

## Sheet: STD CURVES COMPARISON
Correction factor	Slope best efficiency/slope	0.988573		1		0.965116		0.953906		0.968851		0.960212
	Concentration	Plate7	Concentration	Plate8	Concentration	Plate9	Concentration	Plate10	Concentration	Plate11	Concentration	Plate12
	10000	26.7247	10000	26.6162	10000	26.8833	10000	26.9338	10000	26.5152	10000	26.6714
	10000	26.4987	10000	26.5912	10000	26.5734	10000	26.6518	10000	26.6036	10000	26.4708
	10000	26.7415	10000	26.5433	10000	26.6609	10000	26.7963	10000	26.6136	10000	26.6485
	5000	27.763	5000	27.7203	5000	27.764	5000	28.0655	5000	27.8325	5000	27.7848
	5000	27.4954	5000	27.5579	5000	27.6366	5000	27.8883	5000	27.5886	5000	27.6446
	5000	27.7407	5000	27.618	5000	27.4493	5000	28.0406	5000	28.4043	5000	27.7622
	500	30.886	500	30.8996	500	31.4076	500	32.1099	500	31.9697	500	33.3247
	500	31.4689	500	31.6409	500	31.1751	500	31.564	500	31.9112	500	32.074
	500	30.6702	500	32.2763	500	31.5062	500	31.4736	500	31.9673	500	31.7439
	50	35.4914	50	34.3744	50	33.7554	50	36.0521	50	36.9674	50	36.2726
	50	33.6135	50	34.4321	50	34.408	5	38.6542	50	35.2902	50	34.283
	5	39.4156	50	34.386	50	35.5455	5	38.1586	5	36.7058	5	37.5117
	5	39.2141	5	37.4361	5	38.6786
	0.5	39.9106	5	38.4358

## Sheet: plate7
Sample Name	Target Name	Cq	Cq corrected for the slope	correction factor
S1	pLANT_ef	30.0533	29.7099	0.988573
S1	pLANT_ef	30.1092	29.7652
S1	pLANT_ef	30.4434	30.0956
S9	pLANT_ef	32.1375	31.7703
S9	pLANT_ef	32.1513	31.784
S9	pLANT_ef	31.3338	30.9757
S17	pLANT_ef	30.3135	29.9671
S17	pLANT_ef	30.403	30.0556
S17	pLANT_ef	30.7182	30.3671
S2	pLANT_ef	30.4446	30.0968
S2	pLANT_ef	30.8145	30.4624
S2	pLANT_ef	30.4787	30.1304
S10	pLANT_ef	30.8621	30.5095
S10	pLANT_ef	31.3408	30.9826
S10	pLANT_ef	30.6139	30.2641
S18	pLANT_ef	31.8019	31.4386
S18	pLANT_ef	31.3182	30.9604
S18	pLANT_ef	31.1382	30.7824
S3	pLANT_ef	29.0325	28.7008
S3	pLANT_ef	29.0551	28.7231
S3	pLANT_ef	29.2309	28.8969
S11	pLANT_ef	30.321	29.9745
S11	pLANT_ef	29.7886	29.4482
S11	pLANT_ef	30.3556	30.0087
S19	pLANT_ef	30.1127	29.7686
S19	pLANT_ef	29.8675	29.5262
S19	pLANT_ef	30.5785	30.2291
S4	pLANT_ef	29.8518	29.5107
S4	pLANT_ef	29.3537	29.0183
S4	pLANT_ef	29.5092	29.172
S12	pLANT_ef	30.4328	30.0851
S12	pLANT_ef	29.9156	29.5737
S12	pLANT_ef	30.1916	29.8466
S20	pLANT_ef	30.392	30.0448
S20	pLANT_ef	30.2487	29.9031
S20	pLANT_ef	30.7354	30.3842
S5	pLANT_ef	31.1988	30.8423
S5	pLANT_ef	30.8948	30.5417
S5	pLANT_ef	31.374	31.0155
S13	pLANT_ef	29.4678	29.1311
S13	pLANT_ef	29.5288	29.1914
S13	pLANT_ef	29.5886	29.2505
S6	pLANT_ef	30.6653	30.3149
S6	pLANT_ef	30.6662	30.3158
S6	pLANT_ef	30.1867	29.8418
S14	pLANT_ef	29.8668	29.5255
S14	pLANT_ef	29.9041	29.5624
S14	pLANT_ef	29.895	29.5534
S7	pLANT_ef	30.2269	29.8815
S7	pLANT_ef	30.4772	30.1289
S7	pLANT_ef	30.093	29.7492
S15	pLANT_ef	29.456	29.1194
S15	pLANT_ef	29.4216	29.0854
S15	pLANT_ef	29.713	29.3735
NTC	pLANT_ef	Undetermined	#VALUE!
NTC	pLANT_ef	Undetermined	#VALUE!
NTC	pLANT_ef	Undetermined	#VALUE!
S8	pLANT_ef	30.3509	30.0041
S8	pLANT_ef	30.2558	29.9101
S8	pLANT_ef	30.8265	30.4743
S16	pLANT_ef	29.2524	28.9182
S16	pLANT_ef	29.5768	29.2389
S16	pLANT_ef	29.4326	29.0963

## Sheet: plate8
Sample Name	Target Name	Cq
Q17	Plant_EF	32.922
Q17	Plant_EF	32.9068
Q17	Plant_EF	32.637
Q18	Plant_EF	32.5509
Q18	Plant_EF	31.5373
Q18	Plant_EF	31.4458
Q19	Plant_EF	35.471
Q19	Plant_EF	32.8115
Q19	Plant_EF	33.05
Q20	Plant_EF	33.5226
Q20	Plant_EF	32.8276
Q20	Plant_EF	32.4437
Q28	Plant_EF	33.0835
Q28	Plant_EF	34.4647
Q28	Plant_EF	34.533
Q21	Plant_EF	32.1332
Q21	Plant_EF	33.4537
Q21	Plant_EF	33.4625
Q29	Plant_EF	33.5384
Q29	Plant_EF	33.5424
Q29	Plant_EF	32.4757
Q22	Plant_EF	31.6857
Q22	Plant_EF	31.8341
Q22	Plant_EF	32.1836
Q30	Plant_EF	31.9745
Q30	Plant_EF	32.6967
Q30	Plant_EF	32.07
NTC	Plant_EF	39.9396
NTC	Plant_EF	Undetermined
NTC	Plant_EF	38.0322
Q23	Plant_EF	34.1255
Q23	Plant_EF	33.8367
Q23	Plant_EF	34.5091
Q31	Plant_EF	32.5492
Q31	Plant_EF	33.6449
Q31	Plant_EF	33.4676

## Sheet: plate9
Sample Name	Target Name	Cq	Cq corrected for the slope	Correction factor
Q32	Plant_EF	27.494	26.5349	0.965116
Q32	Plant_EF	27.3553	26.4011
Q32	Plant_EF	27.4431	26.4858
Q40	Plant_EF	32.5896	31.4527
Q40	Plant_EF	33.701	32.5254
Q40	Plant_EF	33.2049	32.0466
Q48	Plant_EF	35.599	34.3571
Q48	Plant_EF	36.0785	34.82
Q48	Plant_EF	34.7694	33.5565
Q41	Plant_EF	33.9227	32.7393
Q41	Plant_EF	33.8705	32.689
Q41	Plant_EF	32.4704	31.3377
Q49	Plant_EF	27.5838	26.6216
Q49	Plant_EF	27.5495	26.5885
Q49	Plant_EF	27.7186	26.7516
Q42	Plant_EF	32.9829	31.8324
Q42	Plant_EF	33.1651	32.0082
Q42	Plant_EF	33.7866	32.608
Q43	Plant_EF	33.355	32.1915
Q43	Plant_EF	32.7461	31.6038
Q43	Plant_EF	34.5066	33.3029
Q44	Plant_EF	34.2674	33.0721
Q44	Plant_EF	32.8654	31.7189
Q44	Plant_EF	34.1307	32.9401
Q37	Plant_EF	32.4048	31.2744
Q37	Plant_EF	32.6462	31.5073
Q37	Plant_EF	32.5236	31.389
Q45	Plant_EF	34.3473	33.1491
Q45	Plant_EF	35.5023	34.2638
Q45	Plant_EF	35.3056	34.074
Q38	Plant_EF	31.8191	30.7091
Q38	Plant_EF	31.6844	30.5792
Q38	Plant_EF	31.7892	30.6803
Q46	Plant_EF	33.5998	32.4277
Q46	Plant_EF	33.2179	32.0591
Q46	Plant_EF	33.9085	32.7257
NTC	Plant_EF	Undetermined	Undetermined
NTC	Plant_EF	Undetermined	Undetermined
NTC	Plant_EF	Undetermined	Undetermined
Q39	Plant_EF	31.4998	30.401
Q39	Plant_EF	31.7288	30.6219
Q39	Plant_EF	31.8072	30.6977
Q47	Plant_EF	34.4697	33.2672
Q47	Plant_EF	33.9636	32.7788
Q47	Plant_EF	36.2449	34.9805

## Sheet: plate10
Sample Name	Target Name	Cq	Cq corrected for the slope	Correction factor
Q50	Plant_EF	31.7094	30.2478	0.953906
Q50	Plant_EF	31.7839	30.3188
Q50	Plant_EF	31.9763	30.5024
Q58	Plant_EF	31.2388	29.7989
Q58	Plant_EF	31.1792	29.742
Q58	Plant_EF	32.0578	30.5802
Q51	Plant_EF	31.7206	30.2585
Q51	Plant_EF	32.7846	31.2735
Q51	Plant_EF	33.6909	32.138
Q59	Plant_EF	32.5306	31.0311
Q59	Plant_EF	32.2551	30.7684
Q59	Plant_EF	32.3233	30.8334
Q52	Plant_EF	32.9791	31.459
Q52	Plant_EF	32.5546	31.0541
Q52	Plant_EF	33.7639	32.2076
Q60	Plant_EF	32.7265	31.218
Q60	Plant_EF	32.2239	30.7385
Q60	Plant_EF	33.3319	31.7955
Q53	Plant_EF	32.4148	30.9207
Q53	Plant_EF	32.107	30.6271
Q53	Plant_EF	32.7514	31.2418
Q61	Plant_EF	31.6961	30.2351
Q61	Plant_EF	31.4138	29.9658
Q61	Plant_EF	31.9996	30.5246
Q54	Plant_EF	30.9355	29.5096
Q54	Plant_EF	31.1953	29.7574
Q54	Plant_EF	31.1282	29.6934
Q55	Plant_EF	30.9881	29.5597
Q55	Plant_EF	31.1077	29.6738
Q55	Plant_EF	31.2917	29.8494
Q56	Plant_EF	31.0797	29.6471
Q56	Plant_EF	31.0348	29.6043
Q56	Plant_EF	31.0325	29.6021
NEG	Plant_EF	39.3356	37.5225
NEG	Plant_EF	38.7395	36.9538
NEG	Plant_EF	Undetermined	#VALUE!
Q57	Plant_EF	31.2356	29.7959
Q57	Plant_EF	31.3641	29.9185
Q57	Plant_EF	31.4852	30.0339

## Sheet: plate11
Sample Name	Target Name	Cq	Cq corrected for the slope	Correction factor
Q74	Plant_EF	27.5504	26.6923	0.968851
Q74	Plant_EF	27.5111	26.6541
Q74	Plant_EF	27.5957	26.7361
Q82	Plant_EF	32.8016	31.7799
Q82	Plant_EF	32.1564	31.1547
Q82	Plant_EF	32.9656	31.9387
Q75	Plant_EF	31.8429	30.8511
Q75	Plant_EF	31.502	30.5208
Q75	Plant_EF	31.8862	30.893
Q83	Plant_EF	32.7072	31.6885
Q83	Plant_EF	32.3066	31.3003
Q83	Plant_EF	33.2926	32.2556
Q76	Plant_EF	31.8506	30.8585
Q76	Plant_EF	32.9377	31.9118
Q76	Plant_EF	32.348	31.3404
Q84	Plant_EF	31.5839	30.6001
Q84	Plant_EF	32.098	31.0982
Q84	Plant_EF	32.6228	31.6067
Q77	Plant_EF	32.355	31.3472
Q77	Plant_EF	31.9272	30.9328
Q77	Plant_EF	32.7109	31.692
Q85	Plant_EF	31.9418	30.9469
Q85	Plant_EF	32.2616	31.2567
Q85	Plant_EF	31.7717	30.782
Q78	Plant_EF	32.6225	31.6063
Q78	Plant_EF	33.1562	32.1235
Q78	Plant_EF	31.6795	30.6927
Q86	Plant_EF	33.4129	32.3721
Q86	Plant_EF	33.354	32.3151
Q86	Plant_EF	32.9324	31.9066
Q79	Plant_EF	32.3498	31.3422
Q79	Plant_EF	32.8848	31.8605
Q79	Plant_EF	32.8018	31.78
Q87	Plant_EF	32.7919	31.7705
Q87	Plant_EF	32.3299	31.3229
Q87	Plant_EF	32.9996	31.9717
Q80	Plant_EF	32.6343	31.6178
Q80	Plant_EF	32.2175	31.214
Q80	Plant_EF	31.7786	30.7887
NTC	Plant_EF	38.1141	36.9269
NTC	Plant_EF	Undetermined	#VALUE!
NTC	Plant_EF	36.9662	35.8147
Q81	Plant_EF	31.352	30.3755
Q81	Plant_EF	32.7761	31.7552
Q81	Plant_EF	31.6023	30.6179

## Sheet: plate12
Sample Name	Target Name	Cq	Cq corrected for the slope	Correction factor	0.960212
Q105	Plant_EF	26.7341	25.6704
Q105	Plant_EF	26.5628	25.5059
Q105	Plant_EF	26.4831	25.4294
NTC	Plant_EF	37.8253	36.3203
NTC	Plant_EF	39.4121	37.844
NTC	Plant_EF	38.206	36.6859

## Sheet: final amount
PLATE	SAMPLE	Cq CORRECTED for the slope	ST. DEV. Cq	AMOUNT IN PG	AMOUNT IN NG	M	-1.48564		Q	40.39
PLATE7	S1	29.7099	0.208544	1324.57	1.32457
PLATE7	S1	29.7652		1276.24	1.27624
PLATE7	S1	30.0956		1021.74	1.02174
PLATE7	S9	31.7703	0.462746	330.96	0.33096
PLATE7	S9	31.784		327.932	0.327932
PLATE7	S9	30.9757		565.008	0.565008
PLATE7	S17	29.9671	0.210135	1114.03	1.11403
PLATE7	S17	30.0556		1049.63	1.04963
PLATE7	S17	30.3671		851.05	0.85105
PLATE7	S2	30.0968	0.202076	1020.93	1.02093
PLATE7	S2	30.4624		798.212	0.798212
PLATE7	S2	30.1304		998.078	0.998078
PLATE7	S10	30.5095	0.365264	773.312	0.773312
PLATE7	S10	30.9826		562.377	0.562377
PLATE7	S10	30.2641		912.204	0.912204
PLATE7	S18	31.4386	0.339336	413.763	0.413763
PLATE7	S18	30.9604		570.88	0.57088
PLATE7	S18	30.7824		643.525	0.643525
PLATE7	S3	28.7008	0.107357	2612.61	2.61261
PLATE7	S3	28.7231		2573.75	2.57375
PLATE7	S3	28.8969		2289.58	2.28958
PLATE7	S11	29.9745	0.314184	1108.48	1.10848
PLATE7	S11	29.4482		1579.71	1.57971
PLATE7	S11	30.0087		1083.27	1.08327
PLATE7	S19	29.7686	0.357004	1273.26	1.27326
PLATE7	S19	29.5262		1498.93	1.49893
PLATE7	S19	30.2291		933.951	0.933951
PLATE7	S4	29.5107	0.251955	1514.65	1.51465
PLATE7	S4	29.0183		2109.96	2.10996
PLATE7	S4	29.172		1902.49	1.90249
PLATE7	S12	30.0851	0.255882	1028.97	1.02897
PLATE7	S12	29.5737		1451.76	1.45176
PLATE7	S12	29.8466		1208.16	1.20816
PLATE7	S20	30.0448	0.247254	1057.29	1.05729
PLATE7	S20	29.9031		1163.08	1.16308
PLATE7	S20	30.3842		841.318	0.841318
PLATE7	S5	30.8423	0.239715	618.106	0.618106
PLATE7	S5	30.5417		756.691	0.756691
PLATE7	S5	31.0155		550.078	0.550078
PLATE7	S13	29.1311	0.0596817	1955.63	1.95563
PLATE7	S13	29.1914		1877.85	1.87785
PLATE7	S13	29.2505		1804.65	1.80465
PLATE7	S6	30.3149	0.273381	881.529	0.881529
PLATE7	S6	30.3158		880.994	0.880994
PLATE7	S6	29.8418		1212.06	1.21206
PLATE7	S14	29.5255	0.0192142	1499.62	1.49962
PLATE7	S14	29.5624		1462.87	1.46287
PLATE7	S14	29.5534		1471.79	1.47179
PLATE7	S7	29.8815	0.192758	1180.13	1.18013
PLATE7	S7	30.1289		999.078	0.999078
PLATE7	S7	29.7492		1290.06	1.29006
PLATE7	S15	29.1194	0.157425	1971.04	1.97104
PLATE7	S15	29.0854		2016.71	2.01671
PLATE7	S15	29.3735		1661.22	1.66122
PLATE7	NTC	Undetermined	Undetermined	Undetermined	Undetermined
PLATE7	NTC	Undetermined	Undetermined	Undetermined	Undetermined
PLATE7	NTC	Undetermined	Undetermined	Undetermined	Undetermined
PLATE7	S8	30.0041	0.302259	1086.63	1.08663
PLATE7	S8	29.9101		1157.6	1.1576
PLATE7	S8	30.4743		791.842	0.791842
PLATE7	S16	28.9182	0.160685	2257.02	2.25702
PLATE7	S16	29.2389		1818.79	1.81879
PLATE7	S16	29.0963		2001.93	2.00193
PLATE8	Q17	32.922	0.160349	152.441	0.152441
PLATE8	Q17	32.9068		154.011	0.154011
PLATE8	Q17	32.637		184.682	0.184682
PLATE8	Q18	32.5509	0.613337	195.695	0.195695
PLATE8	Q18	31.5373		387.16	0.38716
PLATE8	Q18	31.4458		411.752	0.411752
PLATE8	Q19	35.471	1.47147	27.4131	0.0274131
PLATE8	Q19	32.8115		164.213	0.164213
PLATE8	Q19	33.05		139.859	0.139859
PLATE8	Q20	33.5226	0.546877	101.746	0.101746
PLATE8	Q20	32.8276		162.446	0.162446
PLATE8	Q20	32.4437		210.333	0.210333
PLATE8	Q28	33.0835	0.817879	136.74	0.13674
PLATE8	Q28	34.4647		53.9666	0.0539666
PLATE8	Q28	34.533		51.5417	0.0515417
PLATE8	Q21	32.1332	0.76498	259.24	0.25924
PLATE8	Q21	33.4537		106.577	0.106577
PLATE8	Q21	33.4625		105.948	0.105948
PLATE8	Q29	33.5384	0.614722	100.671	0.100671
PLATE8	Q29	33.5424		100.402	0.100402
PLATE8	Q29	32.4757		205.859	0.205859
PLATE8	Q22	31.6857	0.255613	350.362	0.350362
PLATE8	Q22	31.8341		317.04	0.31704
PLATE8	Q22	32.1836		250.594	0.250594
PLATE8	Q30	31.9745		288.45	0.28845
PLATE8	Q30	32.6967	4.37386	177.41	0.17741
PLATE8	Q30	32.07		270.5	0.2705
PLATE8	NTC	39.9396	1.34876	1.35413	0.00135413
PLATE8	NTC	Undetermined	2.76245	Undetermined	Undetermined
PLATE8	NTC	38.0322		4.88944	0.00488944
PLATE8	Q23	34.1255	0.337293	67.8096	0.0678096
PLATE8	Q23	33.8367		82.3592	0.0823592
PLATE8	Q23	34.5091		52.3795	0.0523795
PLATE8	Q31	32.5492	0.58814	195.921	0.195921
PLATE8	Q31	33.6449		93.7073	0.0937073
PLATE8	Q31	33.4676		105.588	0.105588
PLATE9	Q32	26.5349	0.0676888	11226.1	11.2261
PLATE9	Q32	26.4011		12284.2	12.2842
PLATE9	Q32	26.4858		11603.4	11.6034
PLATE9	Q40	31.4527	0.537365	409.843	0.409843
PLATE9	Q40	32.5254		199.088	0.199088
PLATE9	Q40	32.0466		274.799	0.274799
PLATE9	Q48	34.3571	0.639235	58.0194	0.0580194
PLATE9	Q48	34.82		42.4886	0.0424886
PLATE9	Q48	33.5565		99.4557	0.0994557
PLATE9	Q41	32.7393	0.795113	172.384	0.172384
PLATE9	Q41	32.689		178.329	0.178329
PLATE9	Q41	31.3377		442.837	0.442837
PLATE9	Q49	26.6216	0.0862293	10589.7	10.5897
PLATE9	Q49	26.5885		10828.2	10.8282
PLATE9	Q49	26.7516		9702.26	9.70226
PLATE9	Q42	31.8324	0.406645	317.419	0.317419
PLATE9	Q42	32.0082		281.984	0.281984
PLATE9	Q42	32.608		188.324	0.188324
PLATE9	Q43	32.1915	0.862912	249.257	0.249257
PLATE9	Q43	31.6038		370.212	0.370212
PLATE9	Q43	33.3029		117.964	0.117964
PLATE9	Q44	33.0721	0.74607	137.795	0.137795
PLATE9	Q44	31.7189		342.612	0.342612
PLATE9	Q44	32.9401		150.6	0.1506
PLATE9	Q37	31.2744	0.116473	462.106	0.462106
PLATE9	Q37	31.5073		395.046	0.395046
PLATE9	Q37	31.389		427.797	0.427797
PLATE9	Q45	33.1491	0.596368	130.828	0.130828
PLATE9	Q45	34.2638		61.7807	0.0617807
PLATE9	Q45	34.074		70.1987	0.0701987
PLATE9	Q38	30.7091	0.0682386	676.079	0.676079
PLATE9	Q38	30.5792		737.872	0.737872
PLATE9	Q38	30.6803		689.32	0.68932
PLATE9	Q46	32.4277	0.333887	212.618	0.212618
PLATE9	Q46	32.0591		272.486	0.272486
PLATE9	Q46	32.7257		173.98	0.17398
PLATE9	NTC	Undetermined	Undetermined	Undetermined	Undetermined
PLATE9	NTC	Undetermined	Undetermined	Undetermined	Undetermined
PLATE9	NTC	Undetermined	Undetermined	Undetermined	Undetermined
PLATE9	Q39	30.401	0.154152	831.886	0.831886
PLATE9	Q39	30.6219		716.925	0.716925
PLATE9	Q39	30.6977		681.294	0.681294
PLATE9	Q47	33.2672	1.15623	120.832	0.120832
PLATE9	Q47	32.7788		167.864	0.167864
PLATE9	Q47	34.9805		38.137	0.038137
PLATE10	Q50	30.2478	0.131363	922.227	0.922227
PLATE10	Q50	30.3188		879.181	0.879181
PLATE10	Q50	30.5024		777.001	0.777001
PLATE10	Q58	29.7989	0.468354	1247.61	1.24761
PLATE10	Q58	29.742		1296.26	1.29626
PLATE10	Q58	30.5802		737.365	0.737365
PLATE10	Q51	30.2585	0.940741	915.634	0.915634
PLATE10	Q51	31.2735		462.392	0.462392
PLATE10	Q51	32.138		258.404	0.258404
PLATE10	Q59	31.0311	0.136852	544.32	0.54432
PLATE10	Q59	30.7684		649.636	0.649636
PLATE10	Q59	30.8334		621.796	0.621796
PLATE10	Q52	31.459	0.585241	408.118	0.408118
PLATE10	Q52	31.0541		535.986	0.535986
PLATE10	Q52	32.2076		246.571	0.246571
PLATE10	Q60	31.218	0.529247	479.978	0.479978
PLATE10	Q60	30.7385		662.812	0.662812
PLATE10	Q60	31.7955		325.391	0.325391
PLATE10	Q53	30.9207	0.307436	586.334	0.586334
PLATE10	Q53	30.6271		714.438	0.714438
PLATE10	Q53	31.2418		472.368	0.472368
PLATE10	Q61	30.2351	0.279445	930.162	0.930162
PLATE10	Q61	29.9658		1115.01	1.11501
PLATE10	Q61	30.5246		765.483	0.765483
PLATE10	Q54	29.5096	0.128648	1515.82	1.51582
PLATE10	Q54	29.7574		1282.93	1.28293
PLATE10	Q54	29.6934		1339.41	1.33941
PLATE10	Q55	29.5597	0.145908	1465.51	1.46551
PLATE10	Q55	29.6738		1357.18	1.35718
PLATE10	Q55	29.8494		1205.91	1.20591
PLATE10	Q56	29.6471	0.0253544	1381.83	1.38183
PLATE10	Q56	29.6043		1422.19	1.42219
PLATE10	Q56	29.6021		1424.3	1.4243
PLATE10	NTC	37.5225		6.89043	0.00689043
PLATE10	NTC	36.9538		10.1039	0.0101039
PLATE10	NTC	Undetermined		Undetermined	Undetermined
PLATE10	Q57	29.7959	0.119047	1250.14	1.25014
PLATE10	Q57	29.9185		1151.12	1.15112
PLATE10	Q57	30.0339		1065.04	1.06504
PLATE11	Q74	26.6923	0.0410251	10097.7	10.0977
PLATE11	Q74	26.6541		10360.3	10.3603
PLATE11	Q74	26.7361		9804.06	9.80406
PLATE11	Q82	31.7799	0.414465	328.826	0.328826
PLATE11	Q82	31.1547		500.864	0.500864
PLATE11	Q82	31.9387		295.488	0.295488
PLATE11	Q75	30.8511	0.203879	614.454	0.614454
PLATE11	Q75	30.5208		767.454	0.767454
PLATE11	Q75	30.893		597.376	0.597376
PLATE11	Q83	31.6885	0.480429	349.702	0.349702
PLATE11	Q83	31.3003		454.111	0.454111
PLATE11	Q83	32.2556		238.73	0.23873
PLATE11	Q76	30.8585	0.527294	611.41	0.61141
PLATE11	Q76	31.9118		300.896	0.300896
PLATE11	Q76	31.3404		442.019	0.442019
PLATE11	Q84	30.6001	0.5033	727.55	0.72755
PLATE11	Q84	31.0982		520.302	0.520302
PLATE11	Q84	31.6067		369.497	0.369497
PLATE11	Q77	31.3472	0.380146	440.019	0.440019
PLATE11	Q77	30.9328		581.583	0.581583
PLATE11	Q77	31.692		348.873	0.348873
PLATE11	Q85	30.9469	0.241012	576.091	0.576091
PLATE11	Q85	31.2567		467.639	0.467639
PLATE11	Q85	30.782		643.692	0.643692
PLATE11	Q78	31.6063	0.724464	369.584	0.369584
PLATE11	Q78	32.1235		260.939	0.260939
PLATE11	Q78	30.6927		683.568	0.683568
PLATE11	Q86	32.3721	0.253913	220.725	0.220725
PLATE11	Q86	32.3151		229.362	0.229362
PLATE11	Q86	31.9066		301.951	0.301951
PLATE11	Q79	31.3422	0.278929	441.491	0.441491
PLATE11	Q79	31.8605		311.466	0.311466
PLATE11	Q79	31.78		328.795	0.328795
PLATE11	Q87	31.7705	0.332118	330.924	0.330924
PLATE11	Q87	31.3229		447.277	0.447277
PLATE11	Q87	31.9717		289.006	0.289006
PLATE11	Q80	31.6178	0.414555	366.747	0.366747
PLATE11	Q80	31.214		481.294	0.481294
PLATE11	Q80	30.7887		640.783	0.640783
PLATE11	NTC	36.9269		10.2887	0.0102887
PLATE11	NTC	Undetermined		Undetermined	Undetermined
PLATE11	NTC	35.8147		21.7512	0.0217512
PLATE11	Q81	30.3755	0.736644	846.297	0.846297
PLATE11	Q81	31.7552		334.341	0.334341
PLATE11	Q81	30.6179		718.871	0.718871
PLATE12	NTC	36.3203	0.795426	15.4765	0.0154765
PLATE12	NTC	37.844		5.54979	0.00554979
PLATE12	NTC	36.6859		12.101	0.012101

## Sheet: FINAL AMOUNT_0.2
PLATE	SAMPLE	CT CORRECTED	AMOUNT IN PG	AMOUNT IN NG		-1.48564		Q	40.39
PLATE7	S1	29.7099	1324.57	1.32457
PLATE7	S1	29.7652	1276.24	1.27624
PLATE7	S1	30.0956	1021.74	1.02174
PLATE7	S9	31.7703	330.96	0.33096
PLATE7	S9	31.784	327.932	0.327932
PLATE7	S17	29.9671	1114.03	1.11403
PLATE7	S17	30.0556	1049.63	1.04963
PLATE7	S17	30.3671	851.05	0.85105
PLATE7	S2	30.0968	1020.93	1.02093
PLATE7	S2	30.4624	798.212	0.798212
PLATE7	S2	30.1304	998.078	0.998078
PLATE7	S10	30.5095	773.312	0.773312
PLATE7	S10	30.2641	912.204	0.912204
PLATE7	S18	30.9604	570.88	0.57088
PLATE7	S18	30.7824	643.525	0.643525
PLATE7	S3	28.7008	2612.61	2.61261
PLATE7	S3	28.7231	2573.75	2.57375
PLATE7	S3	28.8969	2289.58	2.28958
PLATE7	S11	29.9745	1108.48	1.10848
PLATE7	S11	30.0087	1083.27	1.08327
PLATE7	S19	29.7686	1273.26	1.27326
PLATE7	S19	29.5262	1498.93	1.49893
PLATE7	S4	29.5107	1514.65	1.51465
PLATE7	S4	29.0183	2109.96	2.10996
PLATE7	S4	29.172	1902.49	1.90249
PLATE7	S12	30.0851	1028.97	1.02897
PLATE7	S12	29.5737	1451.76	1.45176
PLATE7	S12	29.8466	1208.16	1.20816
PLATE7	S20	30.0448	1057.29	1.05729
PLATE7	S20	29.9031	1163.08	1.16308
PLATE7	S20	30.3842	841.318	0.841318
PLATE7	S5	30.8423	618.106	0.618106
PLATE7	S5	30.5417	756.691	0.756691
PLATE7	S5	31.0155	550.078	0.550078
PLATE7	S13	29.1311	1955.63	1.95563
PLATE7	S13	29.1914	1877.85	1.87785
PLATE7	S13	29.2505	1804.65	1.80465
PLATE7	S6	30.3149	881.529	0.881529
PLATE7	S6	30.3158	880.994	0.880994
PLATE7	S14	29.5255	1499.62	1.49962
PLATE7	S14	29.5624	1462.87	1.46287
PLATE7	S14	29.5534	1471.79	1.47179
PLATE7	S7	29.8815	1180.13	1.18013
PLATE7	S7	30.1289	999.078	0.999078
PLATE7	S7	29.7492	1290.06	1.29006
PLATE7	S15	29.1194	1971.04	1.97104
PLATE7	S15	29.0854	2016.71	2.01671
PLATE7	S15	29.3735	1661.22	1.66122
PLATE7	S8	30.0041	1086.63	1.08663
PLATE7	S8	29.9101	1157.6	1.1576
PLATE7	S16	28.9182	2257.02	2.25702
PLATE7	S16	29.2389	1818.79	1.81879
PLATE7	S16	29.0963	2001.93	2.00193
PLATE8	Q17	32.922	152.441	0.152441
PLATE8	Q17	32.9068	154.011	0.154011
PLATE8	Q17	32.637	184.682	0.184682
PLATE8	Q18	31.5373	387.16	0.38716
PLATE8	Q18	31.4458	411.752	0.411752
PLATE8	Q19	32.8115	164.213	0.164213
PLATE8	Q19	33.05	139.859	0.139859
PLATE8	Q20	33.5226	101.746	0.101746
PLATE8	Q20	32.8276	162.446	0.162446
PLATE8	Q20	32.4437	210.333	0.210333
PLATE8	Q28	34.4647	53.9666	0.0539666
PLATE8	Q28	34.533	51.5417	0.0515417
PLATE8	Q21	33.4537	106.577	0.106577
PLATE8	Q21	33.4625	105.948	0.105948
PLATE8	Q29	33.5384	100.671	0.100671
PLATE8	Q29	33.5424	100.402	0.100402
PLATE8	Q22	31.6857	350.362	0.350362
PLATE8	Q22	31.8341	317.04	0.31704
PLATE8	Q22	32.1836	250.594	0.250594
PLATE8	Q30	32.6967	177.41	0.17741
PLATE8	Q30	32.07	270.5	0.2705
PLATE8	Q23	34.1255	67.8096	0.0678096
PLATE8	Q23	34.5091	52.3795	0.0523795
PLATE8	Q31	33.6449	93.7073	0.0937073
PLATE8	Q31	33.4676	105.588	0.105588
PLATE9	Q32	26.5349	11226.1	11.2261
PLATE9	Q32	26.4011	12284.2	12.2842
PLATE9	Q32	26.4858	11603.4	11.6034
PLATE9	Q40	32.5254	199.088	0.199088
PLATE9	Q40	32.0466	274.799	0.274799
PLATE9	Q48	34.3571	58.0194	0.0580194
PLATE9	Q48	34.82	42.4886	0.0424886
PLATE9	Q41	32.7393	172.384	0.172384
PLATE9	Q41	32.689	178.329	0.178329
PLATE9	Q49	26.6216	10589.7	10.5897
PLATE9	Q49	26.5885	10828.2	10.8282
PLATE9	Q49	26.7516	9702.26	9.70226
PLATE9	Q42	31.8324	317.419	0.317419
PLATE9	Q42	32.0082	281.984	0.281984
PLATE9	Q43	32.1915	249.257	0.249257
PLATE9	Q43	31.6038	370.212	0.370212
PLATE9	Q44	33.0721	137.795	0.137795
PLATE9	Q44	32.9401	150.6	0.1506
PLATE9	Q37	31.2744	462.106	0.462106
PLATE9	Q37	31.5073	395.046	0.395046
PLATE9	Q37	31.389	427.797	0.427797
PLATE9	Q45	34.2638	61.7807	0.0617807
PLATE9	Q45	34.074	70.1987	0.0701987
PLATE9	Q38	30.7091	676.079	0.676079
PLATE9	Q38	30.5792	737.872	0.737872
PLATE9	Q38	30.6803	689.32	0.68932
PLATE9	Q46	32.4277	212.618	0.212618
PLATE9	Q46	32.0591	272.486	0.272486
PLATE9	Q39	30.401	831.886	0.831886
PLATE9	Q39	30.6219	716.925	0.716925
PLATE9	Q39	30.6977	681.294	0.681294
PLATE9	Q47	33.2672	120.832	0.120832
PLATE9	Q47	32.7788	167.864	0.167864
PLATE10	Q50	30.2478	922.227	0.922227
PLATE10	Q50	30.3188	879.181	0.879181
PLATE10	Q50	30.5024	777.001	0.777001
PLATE10	Q58	29.7989	1247.61	1.24761
PLATE10	Q58	29.742	1296.26	1.29626
PLATE10	Q51	31.2735	462.392	0.462392
PLATE10	Q51	32.138	258.404	0.258404
PLATE10	Q59	31.0311	544.32	0.54432
PLATE10	Q59	30.7684	649.636	0.649636
PLATE10	Q59	30.8334	621.796	0.621796
PLATE10	Q52	31.459	408.118	0.408118
PLATE10	Q52	31.0541	535.986	0.535986
PLATE10	Q60	31.218	479.978	0.479978
PLATE10	Q60	30.7385	662.812	0.662812
PLATE10	Q53	30.9207	586.334	0.586334
PLATE10	Q53	30.6271	714.438	0.714438
PLATE10	Q61	30.2351	930.162	0.930162
PLATE10	Q61	29.9658	1115.01	1.11501
PLATE10	Q61	30.5246	765.483	0.765483
PLATE10	Q54	29.5096	1515.82	1.51582
PLATE10	Q54	29.7574	1282.93	1.28293
PLATE10	Q54	29.6934	1339.41	1.33941
PLATE10	Q55	29.5597	1465.51	1.46551
PLATE10	Q55	29.6738	1357.18	1.35718
PLATE10	Q55	29.8494	1205.91	1.20591
PLATE10	Q56	29.6471	1381.83	1.38183
PLATE10	Q56	29.6043	1422.19	1.42219
PLATE10	Q56	29.6021	1424.3	1.4243
PLATE10	Q57	29.7959	1250.14	1.25014
PLATE10	Q57	29.9185	1151.12	1.15112
PLATE10	Q57	30.0339	1065.04	1.06504
PLATE11	Q74	26.6923	10097.7	10.0977
PLATE11	Q74	26.6541	10360.3	10.3603
PLATE11	Q74	26.7361	9804.06	9.80406
PLATE11	Q82	31.7799	328.826	0.328826
PLATE11	Q82	31.9387	295.488	0.295488
PLATE11	Q75	30.8511	614.454	0.614454
PLATE11	Q75	30.5208	767.454	0.767454
PLATE11	Q75	30.893	597.376	0.597376
PLATE11	Q83	31.6885	349.702	0.349702
PLATE11	Q83	31.3003	454.111	0.454111
PLATE11	Q76	30.8585	611.41	0.61141
PLATE11	Q76	31.3404	442.019	0.442019
PLATE11	Q84	31.0982	520.302	0.520302
PLATE11	Q84	31.6067	369.497	0.369497
PLATE11	Q77	31.3472	440.019	0.440019
PLATE11	Q77	31.692	348.873	0.348873
PLATE11	Q85	30.9469	576.091	0.576091
PLATE11	Q85	31.2567	467.639	0.467639
PLATE11	Q85	30.782	643.692	0.643692
PLATE11	Q78	31.6063	369.584	0.369584
PLATE11	Q78	32.1235	260.939	0.260939
PLATE11	Q86	32.3721	220.725	0.220725
PLATE11	Q86	32.3151	229.362	0.229362
PLATE11	Q86	31.9066	301.951	0.301951
PLATE11	Q79	31.3422	441.491	0.441491
PLATE11	Q79	31.8605	311.466	0.311466
PLATE11	Q79	31.78	328.795	0.328795
PLATE11	Q87	31.7705	330.924	0.330924
PLATE11	Q87	31.9717	289.006	0.289006
PLATE11	Q80	31.6178	366.747	0.366747
PLATE11	Q80	31.214	481.294	0.481294
PLATE11	Q81	30.3755	846.297	0.846297
PLATE11	Q81	30.6179	718.871	0.718871
PLATE12	Q105	25.6704	20088.1	20.0881
PLATE12	Q105	25.5059	22439.9	22.4399
PLATE12	Q105	25.4294	23625.7	23.6257
