# Supplementary material for: Investigating Useful Properties of Four Streptomyces Strains Active against Fusarium graminearum Growth and Deoxynivalenol Production on Wheat Grains by qPCR
Source: Toxins (Basel). 2020 Aug 31;12(9):560. doi: 10.3390/toxins12090560 (PMC7551252; doi:10.3390/toxins12090560)
Supplement: Supplementary file 1 [file toxins-12-00560-s001.zip › toxins-877381-Supplementary files/File S3/04Target quantification/recA_quantification_miqe.xlsx]

## Sheet: STD CURVES COMPARISON
Correction factor Slope best efficiency/slope	0.960424		0.98567		0.963174		0.995912		1		0.961784
Concentration	Plate1	Concentration	Plate2	Concentration	Plate3	Concentration	Plate4	Concentration	Plate5	Concentration	Plate6
10000	16.3421	10000	16.0996	10000	16.0046	10000	16.3251	10000	16.5824	10000	16.2894
10000	15.9769	10000	15.7824	10000	16.0447	10000	16.0767	10000	15.7491	10000	16.0364
10000	16.0825	10000	16.0497	10000	16.096	10000	16.2463	10000	16.0393	10000	16.1258
5000	16.4919	5000	17.0074	5000	17.2446	5000	17.2217	5000	17.3969	5000	17.3152
5000	16.7651	5000	16.9896	5000	16.9737	5000	17.0598	5000	17.1917	5000	17.1316
500	20.6422	5000	16.8384	5000	16.9974	5000	17.2952	5000	17.338	5000	17.2748
500	20.6779	500	20.8522	500	20.5569	500	20.6225	500	20.907	500	20.8112
50	24.1206	500	20.769	500	20.4202	500	20.1288	500	20.7066	500	20.8389
50	24.4755	500	20.0657	500	20.417	500	20.7139	500	20.9635	500	20.7802
5	27.8242	50	24.3683	50	24.5688	50	24.1476	50	24.6859	50	24.4035
5	27.6833	50	24.2245	50	24.4148	50	24.1297	50	23.6978	50	24.4575
5	27.6877	50	24.3359	5	28.1067	50	23.927	50	24.4987	5	28.1537
0.5	30.8339	5	27.83	5	28.0934	5	27.7241	5	28.125	5	27.9917
0.5	31.2678	5	27.8022	5	28.0758	5	27.984	5	28.0733	5	27.6588
0.05	33.9746	5	27.7877	0.5	31.5897	5	27.6047	5	27.7697	0.5	31.8971
0.05	35.6131	0.5	31.707	0.5	31.877	0.5	31.2256	0.5	31.3139	0.5	31.3272
0.05	35.8306	0.5	31.7696	0.5	31.7227	0.5	31.4243	0.5	31.3253	0.5	31.9978
		0.5	31.4495	0.05	34.8802	0.5	31.4095	0.5	31.377	0.05	34.9195
		0.05	34.1908	0.05	35.2396	0.05	35.0202	0.05	34.6552
		0.05	33.2306	0.05	33.8841	0.05	33.2128	0.05	33.4428

## Sheet: Plate1
Sample Name	Cq	Cq CORRECTED FOR THE SLOPE	correction factor
S1	17.6311	16.9334	0.960424
S1	17.9122	17.2033
S1	17.6304	16.9327
S9	17.7776	17.0741
S9	17.8089	17.1041
S9	17.8573	17.1506
S17	17.9262	17.2168
S17	17.9524	17.2419
S17	17.948	17.2377
S2	17.5317	16.8379
S2	17.5478	16.8533
S2	17.5313	16.8375
S10	18.2823	17.5587
S10	18.2735	17.5503
S10	18.169	17.45
S18	17.6306	16.9329
S18	17.5954	16.899
S18	17.706	17.0053
S3	17.6501	16.9516
S3	17.697	16.9966
S3	17.6733	16.9738
S11	17.623	16.9255
S11	17.65	16.9515
S11	17.7192	17.018
S19	18.2586	17.536
S19	18.1582	17.4395
S19	18.3515	17.6252
S4	17.7322	17.0304
S4	17.7053	17.0046
S4	17.8247	17.1193
S12	17.7544	17.0518
S12	17.5947	16.8984
S12	17.7154	17.0143
S20	17.8513	17.1448
S20	17.7053	17.0046
S20	17.9278	17.2183
S5	17.7339	17.032
S5	17.7356	17.0337
S5	17.7768	17.0732
S13	17.4941	16.8017
S13	17.5987	16.9022
S13	17.5758	16.8802
S6	16.7005	16.0396
S6	17.9451	17.2349
S6	18.0142	17.3013
S14	17.614	16.9169
S14	17.7062	17.0055
S14	17.7331	17.0313
S7	17.7854	17.0815
S7	17.7903	17.0862
S7	17.7172	17.0161
S15	17.7239	17.0225
S15	17.7461	17.0438
S15	17.7325	17.0307
NTCs	38.4477	36.9261
NTCs	35.9906	34.5662
NTCs	38.4224	36.9018
S8	17.9239	17.2145
S8	17.9092	17.2004
S8	17.8609	17.1541
S16	17.8885	17.1805
S16	17.8031	17.0985
S16	17.8341	17.1283

## Sheet: Plate2
Sample Name	Target Name	Cq	Cq CORRECTED FOR THE SLOPE	correction factor	0.98567
Q17	qSTRETPORECA	20.3819	20.0898
Q17	qSTRETPORECA	20.4426	20.1496
Q17	qSTRETPORECA	20.2783	19.9877
Q18	qSTRETPORECA	21.5622	21.2532
Q18	qSTRETPORECA	21.5091	21.2009
Q18	qSTRETPORECA	21.649	21.3388
Q19	qSTRETPORECA	20.7732	20.4756
Q19	qSTRETPORECA	20.6374	20.3417
Q19	qSTRETPORECA	20.8432	20.5445
Q20	qSTRETPORECA	19.3236	19.0467
Q20	qSTRETPORECA	19.3432	19.066
Q20	qSTRETPORECA	19.3269	19.05
Q28	qSTRETPORECA	29.2794	28.8598
Q28	qSTRETPORECA	29.5635	29.1399
Q28	qSTRETPORECA	29.7081	29.2824
Q21	qSTRETPORECA	21.448	21.1406
Q21	qSTRETPORECA	21.5498	21.241
Q21	qSTRETPORECA	21.5646	21.2556
Q29	qSTRETPORECA	31.7439	31.289
Q29	qSTRETPORECA	32.0167	31.558
Q29	qSTRETPORECA	32.6483	32.1804
Q22	qSTRETPORECA	21.7536	21.4418
Q22	qSTRETPORECA	21.9192	21.6051
Q22	qSTRETPORECA	21.915	21.601
Q30	qSTRETPORECA	31.4405	30.9899
Q30	qSTRETPORECA	32.254	31.7918
Q30	qSTRETPORECA	31.9158	31.4585
NTCs	qSTRETPORECA	36.9674	36.4377
NTCs	qSTRETPORECA	36.9078	36.3789
NTCs	qSTRETPORECA	34.9783	34.4771
Q23	qSTRETPORECA	21.308	21.0027
Q23	qSTRETPORECA	21.3224	21.0169
Q23	qSTRETPORECA	21.2724	20.9676
Q31	qSTRETPORECA	32.0459	31.5867
Q31	qSTRETPORECA	34.3166	33.8248
Q31	qSTRETPORECA	33.2831	32.8061

## Sheet: Plate3
Sample Name	Cq	Cq CORRECTED FOR THE SLOPE	correction factor
Q32	31.494	30.3342	0.963174
Q32	31.9927	30.8145
Q32	31.8793	30.7053
Q40	18.3827	17.7057
Q40	18.38	17.7031
Q40	18.3861	17.709
Q48	29.7366	28.6415
Q48	29.501	28.4146
Q48	29.312	28.2325
Q41	18.3401	17.6647
Q41	18.4002	17.7226
Q41	18.3451	17.6695
Q49	29.5552	28.4668
Q49	29.3719	28.2902
Q49	29.5695	28.4805
Q42	17.932	17.2716
Q42	17.7804	17.1256
Q42	17.9495	17.2885
Q43	18.2386	17.5669
Q43	18.2065	17.536
Q43	18.2246	17.5535
Q44	18.1522	17.4837
Q44	18.134	17.4662
Q44	18.2346	17.5631
Q37	18.0924	17.4261
Q37	18.1658	17.4969
Q37	18.2137	17.5429
Q45	28.9901	27.9225
Q45	29.2041	28.1286
Q45	29.5656	28.4768
Q38	18.3995	17.7219
Q38	18.4629	17.783
Q38	18.3564	17.6804
Q46	26.5028	25.5268
Q46	26.5025	25.5265
Q46	26.271	25.3035
NTCs	36.7951	35.4401
NTCs	37.8249	36.432
NTCs	39.2383	37.7933
Q39	18.776	18.0845
Q39	18.7437	18.0535
Q39	18.7942	18.1021
Q47	25.3592	24.4253
Q47	25.4814	24.543
Q47	25.3989	24.4636

## Sheet: Plate4
Sample Name	Target Name	Cq	Cq CORRECTED FOR THE SLOPE	correction factor
Q50	QSTREPTORECA	32.4683	32.3355	0.995912
Q50	QSTREPTORECA	31.8949	31.7645
Q50	QSTREPTORECA	32.587	32.4538
Q58	QSTREPTORECA	20.0434	19.9615
Q58	QSTREPTORECA	20.0348	19.9529
Q58	QSTREPTORECA	20.0971	20.015
Q51	QSTREPTORECA	32.6018	32.4685
Q51	QSTREPTORECA	32.5538	32.4207
Q51	QSTREPTORECA	33.3317	33.1954
Q59	QSTREPTORECA	20.5068	20.4229
Q59	QSTREPTORECA	20.369	20.2858
Q59	QSTREPTORECA	20.602	20.5178
Q52	QSTREPTORECA	33.2813	33.1452
Q52	QSTREPTORECA	33.7981	33.6599
Q52	QSTREPTORECA	33.5558	33.4186
Q60	QSTREPTORECA	20.8176	20.7325
Q60	QSTREPTORECA	20.9313	20.8458
Q60	QSTREPTORECA	20.9106	20.8251
Q53	QSTREPTORECA	33.8424	33.7041
Q53	QSTREPTORECA	33.577	33.4397
Q53	QSTREPTORECA	33.35	33.2137
Q61	QSTREPTORECA	20.6378	20.5535
Q61	QSTREPTORECA	20.6709	20.5864
Q61	QSTREPTORECA	20.7757	20.6907
Q54	QSTREPTORECA	20.1609	20.0785
Q54	QSTREPTORECA	20.1239	20.0417
Q54	QSTREPTORECA	20.154	20.0716
Q55	QSTREPTORECA	20.261	20.1782
Q55	QSTREPTORECA	20.2976	20.2146
Q55	QSTREPTORECA	20.4074	20.324
Q56	QSTREPTORECA	19.9541	19.8725
Q56	QSTREPTORECA	20.0104	19.9286
Q56	QSTREPTORECA	19.995	19.9132
NTCs	QSTREPTORECA	36.9603	36.8092
NTCs	QSTREPTORECA	39.918	39.7548
NTCs	QSTREPTORECA	Undetermined	#VALUE!
Q57	QSTREPTORECA	20.5137	20.4298
Q57	QSTREPTORECA	20.5313	20.4474
Q57	QSTREPTORECA	20.4829	20.3992

## Sheet: Plate5
Sample Name	Target Name	Reporter	Quencher	Cq
Q74	QSTREPTORECA	SYBR	None	36.2115
Q74	QSTREPTORECA	SYBR	None	34.5063
Q74	QSTREPTORECA	SYBR	None	34.3223
Q82	QSTREPTORECA	SYBR	None	27.0593
Q82	QSTREPTORECA	SYBR	None	26.9209
Q82	QSTREPTORECA	SYBR	None	27.0843
Q75	QSTREPTORECA	SYBR	None	34.4495
Q75	QSTREPTORECA	SYBR	None	34.0436
Q75	QSTREPTORECA	SYBR	None	36.6114
Q83	QSTREPTORECA	SYBR	None	24.2919
Q83	QSTREPTORECA	SYBR	None	24.269
Q83	QSTREPTORECA	SYBR	None	24.1281
Q76	QSTREPTORECA	SYBR	None	33.7045
Q76	QSTREPTORECA	SYBR	None	34.3197
Q76	QSTREPTORECA	SYBR	None	33.8455
Q84	QSTREPTORECA	SYBR	None	23.761
Q84	QSTREPTORECA	SYBR	None	23.8443
Q84	QSTREPTORECA	SYBR	None	23.3742
Q77	QSTREPTORECA	SYBR	None	35.0066
Q77	QSTREPTORECA	SYBR	None	34.8286
Q77	QSTREPTORECA	SYBR	None	35.4936
Q85	QSTREPTORECA	SYBR	None	35.0287
Q85	QSTREPTORECA	SYBR	None	37.608
Q85	QSTREPTORECA	SYBR	None	35.6321
Q78	QSTREPTORECA	SYBR	None	34.7115
Q78	QSTREPTORECA	SYBR	None	34.0521
Q78	QSTREPTORECA	SYBR	None	34.1465
Q86	QSTREPTORECA	SYBR	None	25.397
Q86	QSTREPTORECA	SYBR	None	25.3591
Q86	QSTREPTORECA	SYBR	None	25.3547
Q79	QSTREPTORECA	SYBR	None	27.2138
Q79	QSTREPTORECA	SYBR	None	27.1561
Q79	QSTREPTORECA	SYBR	None	27.2936
Q87	QSTREPTORECA	SYBR	None	23.9919
Q87	QSTREPTORECA	SYBR	None	23.9963
Q87	QSTREPTORECA	SYBR	None	24.0369
Q80	QSTREPTORECA	SYBR	None	26.1266
Q80	QSTREPTORECA	SYBR	None	26.2224
Q80	QSTREPTORECA	SYBR	None	26.2683
NEG	QSTREPTORECA	SYBR	None	37.3705
NEG	QSTREPTORECA	SYBR	None	37.2147
NEG	QSTREPTORECA	SYBR	None	38.1402
Q81	QSTREPTORECA	SYBR	None	26.7607
Q81	QSTREPTORECA	SYBR	None	26.6574
Q81	QSTREPTORECA	SYBR	None	26.7377

## Sheet: Plate6
Well	Well Position	Omit	Sample Name	Target Name	Task	Reporter	Quencher	Cq	Cq CORRECTED FOR THE SLOPE	correction factor
19	B7	FALSE	Q105	QSTREPTORECA	UNKNOWN	SYBR	None	32.0191	30.7955	0.961784
20	B8	FALSE	Q105	QSTREPTORECA	UNKNOWN	SYBR	None	31.6365	30.4275
21	B9	FALSE	Q105	QSTREPTORECA	UNKNOWN	SYBR	None	33.5552	32.2728
85	H1	FALSE	NTCs	QSTREPTORECA	NTC	SYBR	None	38.4199	36.9517
86	H2	FALSE	NTCs	QSTREPTORECA	NTC	SYBR	None	Undetermined	Undetermined
87	H3	FALSE	NTCs	QSTREPTORECA	NTC	SYBR	None	36.2248	34.8404

## Sheet: FINAL AMOUNT
PLATE	SAMPLE	Cq CORRECTED FOR THE SLOPE	ST. DEV. Cq	AMOUNT IN PG	AMOUNT IN NG				m	-1.49872	q	30.111
PLATE1	S1	16.9334	0.156036	6585.43	6.58543
PLATE1	S1	17.2033		5500.09	5.50009
PLATE1	S1	16.9327		6588.51	6.58851
PLATE1	S9	17.0741	0.0385582	5995.33	5.99533
PLATE1	S9	17.1041		5876.46	5.87646
PLATE1	S9	17.1506		5696.89	5.69689
PLATE1	S17	17.2168	0.0134573	5450.73	5.45073
PLATE1	S17	17.2419		5360.1	5.3601
PLATE1	S17	17.2377		5375.22	5.37522
PLATE1	S2	16.8379	0.00903696	7018.75	7.01875
PLATE1	S2	16.8533		6946.77	6.94677
PLATE1	S2	16.8375		7020.61	7.02061
PLATE1	S10	17.5587	0.0605098	4338.76	4.33876
PLATE1	S10	17.5503		4363.22	4.36322
PLATE1	S10	17.45		4665.34	4.66534
PLATE1	S18	16.9329	0.0542724	6587.66	6.58766
PLATE1	S18	16.899		6737.97	6.73797
PLATE1	S18	17.0053		6276.9	6.2769
PLATE1	S3	16.9516	0.0225105	6505.71	6.50571
PLATE1	S3	16.9966		6313.19	6.31319
PLATE1	S3	16.9738		6409.96	6.40996
PLATE1	S11	16.9255	0.0476914	6620.02	6.62002
PLATE1	S11	16.9515		6506.26	6.50626
PLATE1	S11	17.018		6223.92	6.22392
PLATE1	S19	17.536	0.0928542	4405.13	4.40513
PLATE1	S19	17.4395		4697.96	4.69796
PLATE1	S19	17.6252		4150.58	4.15058
PLATE1	S4	17.0304	0.0601815	6172.54	6.17254
PLATE1	S4	17.0046		6279.87	6.27987
PLATE1	S4	17.1193		5817.09	5.81709
PLATE1	S12	17.0518	0.0799689	6085.14	6.08514
PLATE1	S12	16.8984		6740.97	6.74097
PLATE1	S12	17.0143		6239.33	6.23933
PLATE1	S20	17.1448	0.108599	5718.94	5.71894
PLATE1	S20	17.0046		6279.91	6.27991
PLATE1	S20	17.2183		5445.17	5.44517
PLATE1	S5	17.032	0.0233408	6165.9	6.1659
PLATE1	S5	17.0337		6159.19	6.15919
PLATE1	S5	17.0732		5998.63	5.99863
PLATE1	S13	16.8017	0.0528419	7190.09	7.19009
PLATE1	S13	16.9022		6723.65	6.72365
PLATE1	S13	16.8802		6823.13	6.82313
PLATE1	S6	16.0396	0.710053	11955.8	11.9558
PLATE1	S6	17.2349		5385.23	5.38523
PLATE1	S6	17.3013		5151.89	5.15189
PLATE1	S14	16.9169	0.0600078	6658.22	6.65822
PLATE1	S14	17.0055		6275.98	6.27598
PLATE1	S14	17.0313		6168.88	6.16888
PLATE1	S7	17.0815	0.0392218	5965.53	5.96553
PLATE1	S7	17.0862		5946.9	5.9469
PLATE1	S7	17.0161		6231.9	6.2319
PLATE1	S15	17.0225	0.0107464	6205.37	6.20537
PLATE1	S15	17.0438		6117.77	6.11777
PLATE1	S15	17.0307		6171.43	6.17143
PLATE1	NTCs	36.9261	1.35552	0.0105961	1.05961e-05
PLATE1	NTCs	34.5662		0.0511664	5.11664e-05
PLATE1	NTCs	36.9018		0.0107691	1.07691e-05
PLATE1	S8	17.2145	0.0316171	5459.08	5.45908
PLATE1	S8	17.2004		5510.58	5.51058
PLATE1	S8	17.1541		5683.67	5.68367
PLATE1	S16	17.1805	0.0415143	5584.29	5.58429
PLATE1	S16	17.0985		5898.43	5.89843
PLATE1	S16	17.1283		5782.12	5.78212
PLATE2	Q24	32.8558	0.410019	0.160185	0.000160185
PLATE2	Q24	32.4072		0.216076	0.000216076
PLATE2	Q24	33.226		0.125124	0.000125124
PLATE2	Q17	20.0898	0.0818735	801.52	0.80152
PLATE2	Q17	20.1496		770.167	0.770167
PLATE2	Q17	19.9877		858.033	0.858033
PLATE2	Q25	32.5803	0.271156	0.192515	0.000192515
PLATE2	Q25	32.2315		0.242956	0.000242956
PLATE2	Q25	32.0462		0.274926	0.000274926
PLATE2	Q18	21.2532	0.0696265	368.808	0.368808
PLATE2	Q18	21.2009		381.899	0.381899
PLATE2	Q18	21.3388		348.325	0.348325
PLATE2	Q26	32.602	0.113502	0.189743	0.000189743
PLATE2	Q26	32.5281		0.199328	0.000199328
PLATE2	Q26	32.751		0.17179	0.00017179
PLATE2	Q19	20.4756	0.103152	619.63	0.61963
PLATE2	Q19	20.3417		677.547	0.677547
PLATE2	Q19	20.5445		591.771	0.591771
PLATE2	Q27	32.4567	0.342054	0.209054	0.000209054
PLATE2	Q27	31.9651		0.290219	0.000290219
PLATE2	Q27	31.7989		0.324245	0.000324245
PLATE2	Q20	19.0467	0.0103338	1607.63	1.60763
PLATE2	Q20	19.066		1587.05	1.58705
PLATE2	Q20	19.05		1604.13	1.60413
PLATE2	Q28	28.8598	0.214973	2.30442	0.00230442
PLATE2	Q28	29.1399		1.91166	0.00191166
PLATE2	Q28	29.2824		1.73826	0.00173826
PLATE2	Q21	21.1406	0.0625839	397.57	0.39757
PLATE2	Q21	21.241		371.822	0.371822
PLATE2	Q21	21.2556		368.213	0.368213
PLATE2	Q29	31.289	0.457257	0.455666	0.000455666
PLATE2	Q29	31.558		0.380807	0.000380807
PLATE2	Q29	32.1804		0.251377	0.000251377
PLATE2	Q22	21.4418	0.0930822	325.182	0.325182
PLATE2	Q22	21.6051		291.622	0.291622
PLATE2	Q22	21.601		292.428	0.292428
PLATE2	Q30	30.9899	0.402848	0.556294	0.000556294
PLATE2	Q30	31.7918		0.325783	0.000325783
PLATE2	Q30	31.4585		0.406948	0.000406948
PLATE2	NTCs	36.4377	1.11539	0.0146779	1.46779e-05
PLATE2	NTCs	36.3789		0.0152651	1.52651e-05
PLATE2	NTCs	34.4771		0.0543018	5.43018e-05
PLATE2	Q23	21.0027	0.0253837	435.906	0.435906
PLATE2	Q23	21.0169		431.796	0.431796
PLATE2	Q23	20.9676		446.239	0.446239
PLATE2	Q31	31.5867	1.12056	0.373573	0.000373573
PLATE2	Q31	33.8248		0.0839113	8.39113e-05
PLATE2	Q31	32.8061		0.165581	0.000165581
PLATE3	Q32	30.3342	0.251811	0.861656	0.000861656
PLATE3	Q32	30.8145		0.625356	0.000625356
PLATE3	Q32	30.7053		0.672648	0.000672648
PLATE3	Q40	17.7057	0.0029424	3933.51	3.93351
PLATE3	Q40	17.7031		3940.26	3.94026
PLATE3	Q40	17.709		3924.86	3.92486
PLATE3	Q48	28.6415	0.204912	2.66579	0.00266579
PLATE3	Q48	28.4146		3.1016	0.0031016
PLATE3	Q48	28.2325		3.50225	0.00350225
PLATE3	Q41	17.6647	0.0321307	4042.54	4.04254
PLATE3	Q41	17.7226		3889.33	3.88933
PLATE3	Q41	17.6695		4029.57	4.02957
PLATE3	Q49	28.4668	0.106149	2.99537	0.00299537
PLATE3	Q49	28.2902		3.36997	0.00336997
PLATE3	Q49	28.4805		2.96805	0.00296805
PLATE3	Q42	17.2716	0.0895749	5254.9	5.2549
PLATE3	Q42	17.1256		5792.59	5.79259
PLATE3	Q42	17.2885		5195.95	5.19595
PLATE3	Q43	17.5669	0.0155172	4315.12	4.31512
PLATE3	Q43	17.536		4405.15	4.40515
PLATE3	Q43	17.5535		4354.07	4.35407
PLATE3	Q44	17.4837	0.051644	4561.47	4.56147
PLATE3	Q44	17.4662		4615.03	4.61503
PLATE3	Q44	17.5631		4326.07	4.32607
PLATE3	Q37	17.4261	0.0588296	4740.15	4.74015
PLATE3	Q37	17.4969		4521.64	4.52164
PLATE3	Q37	17.5429		4384.78	4.38478
PLATE3	Q45	27.9225	0.280161	4.30698	0.00430698
PLATE3	Q45	28.1286		3.75372	0.00375372
PLATE3	Q45	28.4768		2.97547	0.00297547
PLATE3	Q38	17.7219	0.0515937	3891.17	3.89117
PLATE3	Q38	17.783		3735.82	3.73582
PLATE3	Q38	17.6804		4000.44	4.00044
PLATE3	Q46	25.5268	0.128807	21.3014	0.0213014
PLATE3	Q46	25.5265		21.3052	0.0213052
PLATE3	Q46	25.3035		24.7227	0.0247227
PLATE3	NTCs	35.4401	1.18144	0.0285596	2.85596e-05
PLATE3	NTCs	36.432		0.0147342	1.47342e-05
PLATE3	NTCs	37.7933		0.00594068	5.94068e-06
PLATE3	Q39	18.0845	0.0246119	3054.97	3.05497
PLATE3	Q39	18.0535		3118.91	3.11891
PLATE3	Q39	18.1021		3019.38	3.01938
PLATE3	Q47	24.4253	0.0600548	44.4212	0.0444212
PLATE3	Q47	24.543		41.0652	0.0410652
PLATE3	Q47	24.4636		43.3008	0.0433008
PLATE4	Q50	32.3355	0.368598	0.226663	0.000226663
PLATE4	Q50	31.7645		0.33178	0.00033178
PLATE4	Q50	32.4538		0.209463	0.000209463
PLATE4	Q58	19.9615	0.0336134	873.192	0.873192
PLATE4	Q58	19.9529		878.168	0.878168
PLATE4	Q58	20.015		842.575	0.842575
PLATE4	Q51	32.4685	0.434132	0.207415	0.000207415
PLATE4	Q51	32.4207		0.214136	0.000214136
PLATE4	Q51	33.1954		0.127703	0.000127703
PLATE4	Q59	20.4229	0.116642	641.781	0.641781
PLATE4	Q59	20.2858		703.289	0.703289
PLATE4	Q59	20.5178		602.428	0.602428
PLATE4	Q52	33.1452	0.257514	0.132053	0.000132053
PLATE4	Q52	33.6599		0.0936701	9.36701e-05
PLATE4	Q52	33.4186		0.110035	0.000110035
PLATE4	Q60	20.7325	0.0603012	521.995	0.521995
PLATE4	Q60	20.8458		484.011	0.484011
PLATE4	Q60	20.8251		490.726	0.490726
PLATE4	Q53	33.7041	0.245454	0.0909505	9.09505e-05
PLATE4	Q53	33.4397		0.108497	0.000108497
PLATE4	Q53	33.2137		0.126158	0.000126158
PLATE4	Q61	20.5535	0.0716455	588.241	0.588241
PLATE4	Q61	20.5864		575.445	0.575445
PLATE4	Q61	20.6907		536.765	0.536765
PLATE4	Q54	20.0785	0.0195836	807.596	0.807596
PLATE4	Q54	20.0417		827.697	0.827697
PLATE4	Q54	20.0716		811.332	0.811332
PLATE4	Q55	20.1782	0.0758659	755.613	0.755613
PLATE4	Q55	20.2146		737.499	0.737499
PLATE4	Q55	20.324		685.587	0.685587
PLATE4	Q56	19.8725	0.0289823	926.599	0.926599
PLATE4	Q56	19.9286		892.571	0.892571
PLATE4	Q56	19.9132		901.744	0.901744
PLATE4	NTCs	36.8092	2.08288	0.0114554	1.14554e-05
PLATE4	NTCs	39.7548		0.00160483	1.60483e-06
PLATE4	NTCs	Undetermined		Undetermined	Undetermined
PLATE4	Q57	20.4298	0.0244186	638.843	0.638843
PLATE4	Q57	20.4474		631.38	0.63138
PLATE4	Q57	20.3992		652.039	0.652039
PLATE5	Q74	36.2115	1.04168	0.0170689	1.70689e-05
PLATE5	Q74	34.5063		0.0532524	5.32524e-05
PLATE5	Q74	34.3223		0.0602073	6.02073e-05
PLATE5	Q82	27.0593	0.0879829	7.66155	0.00766155
PLATE5	Q82	26.9209		8.40246	0.00840246
PLATE5	Q82	27.0843		7.53482	0.00753482
PLATE5	Q75	34.4495	1.38036	0.0553107	5.53107e-05
PLATE5	Q75	34.0436		0.0725122	7.25122e-05
PLATE5	Q75	36.6114		0.0130714	1.30714e-05
PLATE5	Q83	24.2919	0.0887358	48.5551	0.0485551
PLATE5	Q83	24.269		49.3037	0.0493037
PLATE5	Q83	24.1281		54.1654	0.0541654
PLATE5	Q76	33.7045	0.322286	0.0909234	9.09234e-05
PLATE5	Q76	34.3197		0.0603122	6.03122e-05
PLATE5	Q76	33.8455		0.0827592	8.27592e-05
PLATE5	Q84	23.761	0.250804	69.1987	0.0691987
PLATE5	Q84	23.8443		65.4574	0.0654574
PLATE5	Q84	23.3742		89.5698	0.0895698
PLATE5	Q77	35.0066	0.344265	0.0381377	3.81377e-05
PLATE5	Q77	34.8286		0.0429491	4.29491e-05
PLATE5	Q77	35.4936		0.0275577	2.75577e-05
PLATE5	Q85	35.0287	1.34914	0.0375795	3.75795e-05
PLATE5	Q85	37.608		0.00672245	6.72245e-06
PLATE5	Q85	35.6321		0.0251251	2.51251e-05
PLATE5	Q78	34.7115	0.35661	0.0464373	4.64373e-05
PLATE5	Q78	34.0521		0.0721025	7.21025e-05
PLATE5	Q78	34.1465		0.0677033	6.77033e-05
PLATE5	Q86	25.397	0.0232552	23.2285	0.0232285
PLATE5	Q86	25.3591		23.823	0.023823
PLATE5	Q86	25.3547		23.8937	0.0238937
PLATE5	Q79	27.2138	0.0690138	6.91121	0.00691121
PLATE5	Q79	27.1561		7.18221	0.00718221
PLATE5	Q79	27.2936		6.55289	0.00655289
PLATE5	Q87	23.9919	0.0247798	59.3153	0.0593153
PLATE5	Q87	23.9963		59.1414	0.0591414
PLATE5	Q87	24.0369		57.5627	0.0575627
PLATE5	Q80	26.1266	0.0723019	14.2753	0.0142753
PLATE5	Q80	26.2224		13.3917	0.0133917
PLATE5	Q80	26.2683		12.9873	0.0129873
PLATE5	NTCs	37.3705	0.495503	0.00787701	7.87701e-06
PLATE5	NTCs	37.2147		0.00873977	8.73977e-06
PLATE5	NTCs	38.1402		0.00471329	4.71329e-06
PLATE5	Q81	26.7607	0.0542456	9.35072	0.00935072
PLATE5	Q81	26.6574		10.0181	0.0100181
PLATE5	Q81	26.7377		9.49541	0.00949541
PLATE6	NTCs	36.9517	1.4929	0.0104164	1.04164e-05
PLATE6	NTCs	Undetermined		Undetermined	Undetermined
PLATE6	NTCs	34.8404		0.0426106	4.26106e-05

## Sheet: FINAL AMOUNT_0.2
PLATE	SAMPLE	Cq CORRECTED	AMOUNT IN PG	AMOUNT IN NG				m	-1.49872	q	30.111		-3.45092
PLATE1	S1	16.9334	6585.43	6.58543
PLATE1	S1	17.2033	5500.09	5.50009
PLATE1	S1	16.9327	6588.51	6.58851
PLATE1	S9	17.0741	5995.33	5.99533
PLATE1	S9	17.1041	5876.46	5.87646
PLATE1	S9	17.1506	5696.89	5.69689
PLATE1	S17	17.2168	5450.73	5.45073
PLATE1	S17	17.2419	5360.1	5.3601
PLATE1	S17	17.2377	5375.22	5.37522
PLATE1	S2	16.8379	7018.75	7.01875
PLATE1	S2	16.8533	6946.77	6.94677
PLATE1	S2	16.8375	7020.61	7.02061
PLATE1	S10	17.5587	4338.76	4.33876
PLATE1	S10	17.5503	4363.22	4.36322
PLATE1	S10	17.45	4665.34	4.66534
PLATE1	S18	16.9329	6587.66	6.58766
PLATE1	S18	16.899	6737.97	6.73797
PLATE1	S18	17.0053	6276.9	6.2769
PLATE1	S3	16.9516	6505.71	6.50571
PLATE1	S3	16.9966	6313.19	6.31319
PLATE1	S3	16.9738	6409.96	6.40996
PLATE1	S11	16.9255	6620.02	6.62002
PLATE1	S11	16.9515	6506.26	6.50626
PLATE1	S11	17.018	6223.92	6.22392
PLATE1	S19	17.536	4405.13	4.40513
PLATE1	S19	17.4395	4697.96	4.69796
PLATE1	S19	17.6252	4150.58	4.15058
PLATE1	S4	17.0304	6172.54	6.17254
PLATE1	S4	17.0046	6279.87	6.27987
PLATE1	S4	17.1193	5817.09	5.81709
PLATE1	S12	17.0518	6085.14	6.08514
PLATE1	S12	16.8984	6740.97	6.74097
PLATE1	S12	17.0143	6239.33	6.23933
PLATE1	S20	17.1448	5718.94	5.71894
PLATE1	S20	17.0046	6279.91	6.27991
PLATE1	S20	17.2183	5445.17	5.44517
PLATE1	S5	17.032	6165.9	6.1659
PLATE1	S5	17.0337	6159.19	6.15919
PLATE1	S5	17.0732	5998.63	5.99863
PLATE1	S13	16.8017	7190.09	7.19009
PLATE1	S13	16.9022	6723.65	6.72365
PLATE1	S13	16.8802	6823.13	6.82313
PLATE1	S6	17.2349	5385.23	5.38523
PLATE1	S6	17.3013	5151.89	5.15189
PLATE1	S14	16.9169	6658.22	6.65822
PLATE1	S14	17.0055	6275.98	6.27598
PLATE1	S14	17.0313	6168.88	6.16888
PLATE1	S7	17.0815	5965.53	5.96553
PLATE1	S7	17.0862	5946.9	5.9469
PLATE1	S7	17.0161	6231.9	6.2319
PLATE1	S15	17.0225	6205.37	6.20537
PLATE1	S15	17.0438	6117.77	6.11777
PLATE1	S15	17.0307	6171.43	6.17143
PLATE1	S8	17.2145	5459.08	5.45908
PLATE1	S8	17.2004	5510.58	5.51058
PLATE1	S8	17.1541	5683.67	5.68367
PLATE1	S16	17.1805	5584.29	5.58429
PLATE1	S16	17.0985	5898.43	5.89843
PLATE1	S16	17.1283	5782.12	5.78212
PLATE2	Q17	20.0898	801.52	0.80152
PLATE2	Q17	20.1496	770.167	0.770167
PLATE2	Q17	19.9877	858.033	0.858033
PLATE2	Q18	21.2532	368.808	0.368808
PLATE2	Q18	21.2009	381.899	0.381899
PLATE2	Q18	21.3388	348.325	0.348325
PLATE2	Q19	20.4756	619.63	0.61963
PLATE2	Q19	20.3417	677.547	0.677547
PLATE2	Q19	20.5445	591.771	0.591771
PLATE2	Q20	19.0467	1607.63	1.60763
PLATE2	Q20	19.066	1587.05	1.58705
PLATE2	Q20	19.05	1604.13	1.60413
PLATE2	Q28	29.1399	1.91166	0.00191166
PLATE2	Q28	29.2824	1.73826	0.00173826
PLATE2	Q21	21.1406	397.57	0.39757
PLATE2	Q21	21.241	371.822	0.371822
PLATE2	Q21	21.2556	368.213	0.368213
PLATE2	Q29	31.289	0.455666	0.000455666
PLATE2	Q29	31.558	0.380807	0.000380807
PLATE2	Q22	21.4418	325.182	0.325182
PLATE2	Q22	21.6051	291.622	0.291622
PLATE2	Q22	21.601	292.428	0.292428
PLATE2	Q30	30.9899	0.556294	0.000556294
PLATE2	Q30	31.7918	0.325783	0.000325783
PLATE2	Q30	31.4585	0.406948	0.000406948
PLATE2	Q23	21.0027	435.906	0.435906
PLATE2	Q23	21.0169	431.796	0.431796
PLATE2	Q23	20.9676	446.239	0.446239
PLATE2	Q31	31.5867	0.373573	0.000373573
PLATE2	Q31	33.8248	0.0839113	8.39113e-05
PLATE3	Q32	30.8145	0.625356	0.000625356
PLATE3	Q32	30.7053	0.672648	0.000672648
PLATE3	Q40	17.7057	3933.51	3.93351
PLATE3	Q40	17.7031	3940.26	3.94026
PLATE3	Q40	17.709	3924.86	3.92486
PLATE3	Q48	28.6415	2.66579	0.00266579
PLATE3	Q48	28.4146	3.1016	0.0031016
PLATE3	Q48	28.2325	3.50225	0.00350225
PLATE3	Q33	17.4327	4719.38	4.71938
PLATE3	Q33	17.5247	4438.42	4.43842
PLATE3	Q33	17.4904	4541.21	4.54121
PLATE3	Q41	17.6647	4042.54	4.04254
PLATE3	Q41	17.7226	3889.33	3.88933
PLATE3	Q41	17.6695	4029.57	4.02957
PLATE3	Q49	28.4668	2.99537	0.00299537
PLATE3	Q49	28.2902	3.36997	0.00336997
PLATE3	Q49	28.4805	2.96805	0.00296805
PLATE3	Q34	17.2008	5509.33	5.50933
PLATE3	Q34	17.2162	5453.02	5.45302
PLATE3	Q34	17.2037	5498.6	5.4986
PLATE3	Q42	17.2716	5254.9	5.2549
PLATE3	Q42	17.1256	5792.59	5.79259
PLATE3	Q42	17.2885	5195.95	5.19595
PLATE3	Q35	17.6739	4017.92	4.01792
PLATE3	Q35	17.6369	4118.29	4.11829
PLATE3	Q35	17.6583	4059.98	4.05998
PLATE3	Q43	17.5669	4315.12	4.31512
PLATE3	Q43	17.536	4405.15	4.40515
PLATE3	Q43	17.5535	4354.07	4.35407
PLATE3	Q36	18.2047	2819.52	2.81952
PLATE3	Q36	18.1982	2831.74	2.83174
PLATE3	Q36	18.1273	2968.93	2.96893
PLATE3	Q44	17.4837	4561.47	4.56147
PLATE3	Q44	17.4662	4615.03	4.61503
PLATE3	Q44	17.5631	4326.07	4.32607
PLATE3	Q37	17.4261	4740.15	4.74015
PLATE3	Q37	17.4969	4521.64	4.52164
PLATE3	Q37	17.5429	4384.78	4.38478
PLATE3	Q45	28.1286	3.75372	0.00375372
PLATE3	Q45	28.4768	2.97547	0.00297547
PLATE3	Q38	17.7219	3891.17	3.89117
PLATE3	Q38	17.783	3735.82	3.73582
PLATE3	Q38	17.6804	4000.44	4.00044
PLATE3	Q46	25.5268	21.3014	0.0213014
PLATE3	Q46	25.5265	21.3052	0.0213052
PLATE3	Q46	25.3035	24.7227	0.0247227
PLATE3	Q39	18.0845	3054.97	3.05497
PLATE3	Q39	18.0535	3118.91	3.11891
PLATE3	Q39	18.1021	3019.38	3.01938
PLATE3	Q47	24.4253	44.4212	0.0444212
PLATE3	Q47	24.543	41.0652	0.0410652
PLATE3	Q47	24.4636	43.3008	0.0433008
PLATE4	Q50	32.3355	0.226663	0.000226663
PLATE4	Q50	31.7645	0.33178	0.00033178
PLATE4	Q50	32.4538	0.209463	0.000209463
PLATE4	Q58	19.9615	873.192	0.873192
PLATE4	Q58	19.9529	878.168	0.878168
PLATE4	Q58	20.015	842.575	0.842575
PLATE4	Q51	32.4685	0.207415	0.000207415
PLATE4	Q51	32.4207	0.214136	0.000214136
PLATE4	Q59	20.4229	641.781	0.641781
PLATE4	Q59	20.2858	703.289	0.703289
PLATE4	Q59	20.5178	602.428	0.602428
PLATE4	Q52	33.1452	0.132053	0.000132053
PLATE4	Q52	33.6599	0.0936701	9.36701e-05
PLATE4	Q52	33.4186	0.110035	0.000110035
PLATE4	Q60	20.7325	521.995	0.521995
PLATE4	Q60	20.8458	484.011	0.484011
PLATE4	Q60	20.8251	490.726	0.490726
PLATE4	Q53	33.7041	0.0909505	9.09505e-05
PLATE4	Q53	33.4397	0.108497	0.000108497
PLATE4	Q53	33.2137	0.126158	0.000126158
PLATE4	Q61	20.5535	588.241	0.588241
PLATE4	Q61	20.5864	575.445	0.575445
PLATE4	Q61	20.6907	536.765	0.536765
PLATE4	Q54	20.0785	807.596	0.807596
PLATE4	Q54	20.0417	827.697	0.827697
PLATE4	Q54	20.0716	811.332	0.811332
PLATE4	Q55	20.1782	755.613	0.755613
PLATE4	Q55	20.2146	737.499	0.737499
PLATE4	Q55	20.324	685.587	0.685587
PLATE4	Q56	19.8725	926.599	0.926599
PLATE4	Q56	19.9286	892.571	0.892571
PLATE4	Q56	19.9132	901.744	0.901744
PLATE4	Q57	20.4298	638.843	0.638843
PLATE4	Q57	20.4474	631.38	0.63138
PLATE4	Q57	20.3992	652.039	0.652039
PLATE5	Q74	34.5063	0.0532524	5.32524e-05
PLATE5	Q74	34.3223	0.0602073	6.02073e-05
PLATE5	Q82	27.0593	7.66155	0.00766155
PLATE5	Q82	26.9209	8.40246	0.00840246
PLATE5	Q82	27.0843	7.53482	0.00753482
PLATE5	Q75	34.4495	0.0553107	5.53107e-05
PLATE5	Q75	34.0436	0.0725122	7.25122e-05
PLATE5	Q83	24.2919	48.5551	0.0485551
PLATE5	Q83	24.269	49.3037	0.0493037
PLATE5	Q83	24.1281	54.1654	0.0541654
PLATE5	Q76	33.7045	0.0909234	9.09234e-05
PLATE5	Q76	33.8455	0.0827592	8.27592e-05
PLATE5	Q84	23.761	69.1987	0.0691987
PLATE5	Q84	23.8443	65.4574	0.0654574
PLATE5	Q84	23.3742	89.5698	0.0895698
PLATE5	Q77	35.0066	0.0381377	3.81377e-05
PLATE5	Q77	34.8286	0.0429491	4.29491e-05
PLATE5	Q85	35.0287	0.0375795	3.75795e-05
PLATE5	Q85	35.6321	0.0251251	2.51251e-05
PLATE5	Q78	34.0521	0.0721025	7.21025e-05
PLATE5	Q78	34.1465	0.0677033	6.77033e-05
PLATE5	Q86	25.397	23.2285	0.0232285
PLATE5	Q86	25.3591	23.823	0.023823
PLATE5	Q86	25.3547	23.8937	0.0238937
PLATE5	Q79	27.2138	6.91121	0.00691121
PLATE5	Q79	27.1561	7.18221	0.00718221
PLATE5	Q79	27.2936	6.55289	0.00655289
PLATE5	Q87	23.9919	59.3153	0.0593153
PLATE5	Q87	23.9963	59.1414	0.0591414
PLATE5	Q87	24.0369	57.5627	0.0575627
PLATE5	Q80	26.1266	14.2753	0.0142753
PLATE5	Q80	26.2224	13.3917	0.0133917
PLATE5	Q80	26.2683	12.9873	0.0129873
PLATE5	Q81	26.7607	9.35072	0.00935072
PLATE5	Q81	26.6574	10.0181	0.0100181
PLATE5	Q81	26.7377	9.49541	0.00949541
PLATE6	Q105	30.7955	0.633354	0.000633354
PLATE6	Q105	30.4275	0.80964	0.00080964
