# Supplementary material for: Investigating Useful Properties of Four Streptomyces Strains Active against Fusarium graminearum Growth and Deoxynivalenol Production on Wheat Grains by qPCR
Source: Toxins (Basel). 2020 Aug 31;12(9):560. doi: 10.3390/toxins12090560 (PMC7551252; doi:10.3390/toxins12090560)
Supplement: Supplementary file 1 [file toxins-12-00560-s001.zip › toxins-877381-Supplementary files/File S3/04Target quantification/TRI12_quantification_miqe.xlsx]

## Sheet: std curves comparison
Correction factor Slope best efficiency/slope				0.953258		0.949929		0.924873		0.903089		0.942252
	quantity	Plate13	quantity	Plate14	quantity	Plate15	quantity	Plate16	quantity	Plate17	quantity	Plate18
	10000	20.3471	10000	19.9672	10000	20.0651	10000	20.3219	10000	20.1687	10000	20.1616
	10000	20.1384	10000	20.4743	10000	20.1516	10000	20.0893	10000	20.0984	10000	20.0782
	10000	19.376	10000	19.973	10000	19.9381	10000	20.1479	10000	20.0704	10000	19.9441
	5000	21.3106	5000	21.1731	5000	21.1873	5000	21.1177	5000	21.057	5000	21.0679
	5000	21.1104	5000	21.1297	5000	21.0078	5000	20.9963	5000	21.0868	5000	20.9856
	5000	21.3883	5000	20.8908	5000	21.1794	500	24.6847	5000	20.9602	5000	21.0625
	500	25.1616	500	24.6585	500	24.3744	500	24.6575	500	24.9129	500	24.4005
	500	25.1526	500	24.916	500	25.0023	500	24.7021	500	24.7472	500	24.5329
	500	25.0336	500	24.7631	500	24.6397	50	28.7321	500	24.7215	500	24.8764
	50	28.5332	50	28.8794	50	28.9525	50	28.3697	50	28.8655	50	28.5908
	50	28.5655	50	28.6515	50	28.1065	50	28.3673	50	28.5676	50	28.8792
	50	28.1912	50	28.4357	50	28.4439	5	32.8327	50	28.7972	50	28.3868
	5	31.7188	5	32.237	5	32.3269	5	32.2476	5	34.0132	5	33.1461
	5	30.4062	5	32.9611	5	33.3392	5	32.936	5	33.5676	5	33.4077
			0.5	35.2577	0.5	34.3283	0.5	35.4345	0.5	35.0458	0.5	34.3611
			0.5	34.8266					0.5	36.0662	0.5	35.2031

## Sheet: plate13
Sample Name	Target Name	Cq
S1	Tri12	Undetermined
S1	Tri12	Undetermined
S1	Tri12	Undetermined
S9	Tri12	Undetermined
S9	Tri12	Undetermined
S9	Tri12	Undetermined
S17	Tri12	Undetermined
S17	Tri12	Undetermined
S17	Tri12	Undetermined
S2	Tri12	Undetermined
S2	Tri12	Undetermined
S2	Tri12	Undetermined
S10	Tri12	Undetermined
S10	Tri12	Undetermined
S10	Tri12	Undetermined
S18	Tri12	Undetermined
S18	Tri12	Undetermined
S18	Tri12	Undetermined
S3	Tri12	Undetermined
S3	Tri12	Undetermined
S3	Tri12	Undetermined
S11	Tri12	Undetermined
S11	Tri12	Undetermined
S11	Tri12	Undetermined
S19	Tri12	Undetermined
S19	Tri12	Undetermined
S19	Tri12	Undetermined
S4	Tri12	Undetermined
S4	Tri12	38.8912
S4	Tri12	Undetermined
S12	Tri12	Undetermined
S12	Tri12	Undetermined
S12	Tri12	Undetermined
S20	Tri12	Undetermined
S20	Tri12	Undetermined
S20	Tri12	35.5877
S5	Tri12	Undetermined
S5	Tri12	Undetermined
S5	Tri12	Undetermined
S13	Tri12	Undetermined
S13	Tri12	Undetermined
S13	Tri12	Undetermined
S6	Tri12	Undetermined
S6	Tri12	Undetermined
S6	Tri12	Undetermined
S14	Tri12	Undetermined
S14	Tri12	Undetermined
S14	Tri12	Undetermined
S7	Tri12	Undetermined
S7	Tri12	Undetermined
S7	Tri12	Undetermined
S15	Tri12	Undetermined
S15	Tri12	Undetermined
S15	Tri12	Undetermined
S8	Tri12	Undetermined
S8	Tri12	Undetermined
S8	Tri12	Undetermined
S16	Tri12	Undetermined
S16	Tri12	Undetermined
S16	Tri12	Undetermined

## Sheet: plate14
SAMPLE	Cq	Target Name	Cq CORRECTED FOR THE SLOPE	correction factor	0.953258
Q16	22.6067	Tri12	21.5501
Q16	22.5501	Tri12	21.496
Q16	22.5198	Tri12	21.4672
Q17	22.4487	Tri12	21.3994
Q17	22.4122	Tri12	21.3646
Q17	22.3384	Tri12	21.2942
Q18	22.5325	Tri12	21.4793
Q18	22.5208	Tri12	21.4681
Q18	22.5842	Tri12	21.5285
Q19	22.7258	Tri12	21.6635
Q19	22.4282	Tri12	21.3798
Q19	22.6181	Tri12	21.5609
Q20	22.8072	Tri12	21.7411
Q20	22.795	Tri12	21.7295
Q20	22.7721	Tri12	21.7077
Q28	22.9999	Tri12	21.9248
Q28	22.9744	Tri12	21.9005
Q28	22.9987	Tri12	21.9237
Q21	23.2341	Tri12	22.148
Q21	23.3504	Tri12	22.2589
Q21	23.3269	Tri12	22.2365
Q29	22.5514	Tri12	21.4973
Q29	22.6511	Tri12	21.5923
Q29	22.6788	Tri12	21.6187
Q22	23.492	Tri12	22.3939
Q22	23.5875	Tri12	22.485
Q22	23.5483	Tri12	22.4476
Q30	22.5429	Tri12	21.4892
Q30	22.5447	Tri12	21.4909
Q30	22.6459	Tri12	21.5874
Q23	22.6489	Tri12	21.5902
Q23	22.5891	Tri12	21.5332
Q23	22.5383	Tri12	21.4849
Q31	22.436	Tri12	21.3873
Q31	22.7455	Tri12	21.6823
Q31	22.5219	Tri12	21.4692
NTCs	Undetermined	Tri12	Undetermined
NTCs	Undetermined	Tri12	Undetermined
NTCs	Undetermined	Tri12	Undetermined

## Sheet: plate15
Sample Name	Target Name	Cq	Cq CORRECTED FOR THE SLOPE	correction factor
Q32	Tri12	31.0551	29.5002	0.949929
Q32	Tri12	31.0538	29.4988
Q32	Tri12	30.5033	28.9759
Q40	Tri12	24.087	22.8809
Q40	Tri12	24.0346	22.8311
Q40	Tri12	24.279	23.0633
Q48	Tri12	22.8923	21.746
Q48	Tri12	22.8472	21.7032
Q48	Tri12	22.9266	21.7786
Q41	Tri12	24.6669	23.4318
Q41	Tri12	24.7258	23.4877
Q41	Tri12	24.65	23.4157
Q49	Tri12	36.1402	34.3306
Q49	Tri12	Undetermined	Undetermined
Q49	Tri12	35.2054	33.4426
Q42	Tri12	25.3618	24.0919
Q42	Tri12	25.1923	23.9309
Q42	Tri12	25.2205	23.9577
Q43	Tri12	25.1297	23.8714
Q43	Tri12	24.9226	23.6747
Q43	Tri12	25.1048	23.8478
Q44	Tri12	24.01	22.8078
Q44	Tri12	24.1664	22.9564
Q44	Tri12	23.9868	22.7857
Q37	Tri12	24.5722	23.3419
Q37	Tri12	24.5105	23.2832
Q37	Tri12	24.6197	23.3869
Q45	Tri12	22.4412	21.3175
Q45	Tri12	22.6163	21.4839
Q45	Tri12	22.5882	21.4572
Q38	Tri12	24.6632	23.4283
Q38	Tri12	24.6618	23.4269
Q38	Tri12	24.5796	23.3488
Q46	Tri12	22.7181	21.5805
Q46	Tri12	22.6819	21.5462
Q46	Tri12	22.6693	21.5343
NTCs	Tri12	Undetermined	Undetermined
NTCs	Tri12	Undetermined	Undetermined
NTCs	Tri12	Undetermined	Undetermined
Q39	Tri12	23.6629	22.478
Q39	Tri12	23.6903	22.5041
Q39	Tri12	23.7835	22.5926
Q47	Tri12	22.6326	21.4994
Q47	Tri12	22.7204	21.5827
Q47	Tri12	22.6217	21.489
	Tri12
	Tri12
	Tri12
	Tri12
	Tri12
	Tri12
	Tri12
	Tri12
	Tri12
	Tri12
	Tri12
	Tri12
	Tri12
	Tri12
	Tri12
	Tri12
	Tri12
	Tri12

## Sheet: plate16
Sample Name	Target Name	Cq	Cq CORRECTED FOR THE SLOPE	correction factor
Q50	Tri12	22.6669	20.964	0.924873
Q50	Tri12	22.6516	20.9498
Q50	Tri12	22.5816	20.8851
Q58	Tri12	22.8697	21.1516
Q58	Tri12	22.8427	21.1266
Q58	Tri12	22.8488	21.1322
Q51	Tri12	22.4121	20.7283
Q51	Tri12	22.4001	20.7172
Q51	Tri12	22.2986	20.6234
Q59	Tri12	22.8594	21.142
Q59	Tri12	22.8127	21.0988
Q59	Tri12	22.5041	20.8135
Q52	Tri12	22.487	20.7976
Q52	Tri12	22.3817	20.7003
Q52	Tri12	22.3107	20.6345
Q60	Tri12	22.925	21.2027
Q60	Tri12	23.0068	21.2784
Q60	Tri12	23.0873	21.3529
Q53	Tri12	22.3271	20.6498
Q53	Tri12	21.9871	20.3352
Q53	Tri12	22.3686	20.6881
Q61	Tri12	23.3922	21.6348
Q61	Tri12	23.0596	21.3272
Q61	Tri12	23.296	21.5458
Q54	Tri12	22.7683	21.0578
Q54	Tri12	22.7105	21.0043
Q54	Tri12	22.729	21.0215
Q55	Tri12	22.7544	21.0449
Q55	Tri12	22.8886	21.169
Q55	Tri12	22.9207	21.1987
Q56	Tri12	22.8762	21.1576
Q56	Tri12	22.8777	21.159
Q56	Tri12	22.8402	21.1243
NTCs	Tri12	Undetermined	Undetermined
NTCs	Tri12	Undetermined	Undetermined
NTCs	Tri12	Undetermined	Undetermined
Q57	Tri12	22.9931	21.2657
Q57	Tri12	22.9379	21.2146
Q57	Tri12	22.8166	21.1025

## Sheet: plate17
Sample Name	Target Name	Cq	Cq CORRECTED FOR THE SLOPE	correction factor
Q74	Tri12	Undetermined	Undetermined	0.903089
Q74	Tri12	Undetermined	Undetermined
Q74	Tri12	Undetermined	Undetermined
Q82	Tri12	22.6592	20.4633
Q82	Tri12	22.6366	20.4429
Q82	Tri12	22.687	20.4884
Q75	Tri12	22.7646	20.5584
Q75	Tri12	22.7973	20.588
Q75	Tri12	22.7016	20.5016
Q83	Tri12	22.2814	20.1221
Q83	Tri12	22.4104	20.2386
Q83	Tri12	22.2814	20.1221
Q76	Tri12	22.587	20.3981
Q76	Tri12	22.5675	20.3804
Q76	Tri12	22.4448	20.2697
Q84	Tri12	22.4272	20.2538
Q84	Tri12	22.5079	20.3266
Q84	Tri12	22.4397	20.265
Q77	Tri12	22.4711	20.2934
Q77	Tri12	22.3219	20.1586
Q77	Tri12	22.5278	20.3446
Q85	Tri12	22.8124	20.6016
Q85	Tri12	22.5903	20.401
Q85	Tri12	22.829	20.6166
Q78	Tri12	22.4421	20.2672
Q78	Tri12	22.5929	20.4034
Q78	Tri12	22.5612	20.3748
Q86	Tri12	22.3737	20.2055
Q86	Tri12	22.3752	20.2068
Q86	Tri12	22.8794	20.6621
Q79	Tri12	22.3426	20.1773
Q79	Tri12	22.454	20.278
Q79	Tri12	22.4862	20.307
Q87	Tri12	22.5287	20.3454
Q87	Tri12	22.6259	20.4332
Q87	Tri12	22.5971	20.4072
Q80	Tri12	22.5975	20.4075
Q80	Tri12	22.6119	20.4205
Q80	Tri12	22.63	20.4369
NTCs	Tri12	Undetermined	Undetermined
NTCs	Tri12	Undetermined	Undetermined
NTCs	Tri12	Undetermined	Undetermined
Q81	Tri12	22.6314	20.4382
Q81	Tri12	22.5869	20.398
Q81	Tri12	22.4936	20.3137

## Sheet: plate18
Sample Name	Target Name	Cq	Cq CORRECTED FOR THE SLOPE	correction factor	0.942252
Q105	tri12	Undetermined	Undetermined
Q105	tri12	Undetermined	Undetermined
Q105	tri12	34.4711	32.4805
NTCs	tri12	Undetermined	Undetermined
NTCs	tri12	38.81	36.5688
NTCs	tri12	Undetermined	Undetermined

## Sheet: final amount
PLATE	SAMPLE	Cq CORRECTED	ST. DEV.	AMOUNT IN PG	AMOUNT IN NG		M	-1.48998		Q	33.981
PLATE14	Q17	21.3994	0.0535983	4647.63	4.64763
PLATE14	Q17	21.3646		4757.45	4.75745
PLATE14	Q17	21.2942		4987.66	4.98766
PLATE14	Q18	21.4793	0.0321575	4404.97	4.40497
PLATE14	Q18	21.4681		4438.29	4.43829
PLATE14	Q18	21.5285		4261.81	4.26181
PLATE14	Q19	21.6635	0.143654	3892.63	3.89263
PLATE14	Q19	21.3798		4709.14	4.70914
PLATE14	Q19	21.5609		4170.32	4.17032
PLATE14	Q20	21.7411	0.0169722	3695.1	3.6951
PLATE14	Q20	21.7295		3724.19	3.72419
PLATE14	Q20	21.7077		3778.98	3.77898
PLATE14	Q28	21.9248	0.0137015	3266.62	3.26662
PLATE14	Q28	21.9005		3320.24	3.32024
PLATE14	Q28	21.9237		3269.02	3.26902
PLATE14	Q21	22.148	0.0586311	2812.07	2.81207
PLATE14	Q21	22.2589		2610.4	2.6104
PLATE14	Q21	22.2365		2649.94	2.64994
PLATE14	Q29	21.4973	0.0638659	4352.09	4.35209
PLATE14	Q29	21.5923		4083.18	4.08318
PLATE14	Q29	21.6187		4011.48	4.01148
PLATE14	Q22	22.3939	0.0457527	2384.25	2.38425
PLATE14	Q22	22.485		2242.95	2.24295
PLATE14	Q22	22.4476		2299.96	2.29996
PLATE14	Q30	21.4892	0.056217	4375.97	4.37597
PLATE14	Q30	21.4909		4370.84	4.37084
PLATE14	Q30	21.5874		4096.77	4.09677
PLATE14	Q23	21.5902	0.0527517	4088.96	4.08896
PLATE14	Q23	21.5332		4248.41	4.24841
PLATE14	Q23	21.4849		4388.64	4.38864
PLATE14	Q31	21.3873	0.152306	4685.56	4.68556
PLATE14	Q31	21.6823		3843.84	3.84384
PLATE14	Q31	21.4692		4434.99	4.43499
PLATE14	NTCs	Undetermined		Undetermined	Undetermined
PLATE14	NTCs	Undetermined		Undetermined	Undetermined
PLATE14	NTCs	Undetermined		Undetermined	Undetermined
PLATE15	Q32	29.5002	0.302295	20.2328	0.0202328
PLATE15	Q32	29.4988		20.2507	0.0202507
PLATE15	Q32	28.9759		28.7649	0.0287649
PLATE15	Q40	22.8809	0.122252	1719.55	1.71955
PLATE15	Q40	22.8311		1777.97	1.77797
PLATE15	Q40	23.0633		1521.4	1.5214
PLATE15	Q48	21.746	0.03783	3683.01	3.68301
PLATE15	Q48	21.7032		3790.43	3.79043
PLATE15	Q48	21.7786		3603.32	3.60332
PLATE15	Q41	23.4318	0.0377797	1188.06	1.18806
PLATE15	Q41	23.4877		1144.31	1.14431
PLATE15	Q41	23.4157		1200.94	1.20094
PLATE15	Q49	34.3306	0.627857	0.790879	0.000790879
PLATE15	Q49	Undetermined		Undetermined	Undetermined
PLATE15	Q49	33.4426		1.43522	0.00143522
PLATE15	Q42	24.0919	0.0862967	762.829	0.762829
PLATE15	Q42	23.9309		849.918	0.849918
PLATE15	Q42	23.9577		834.738	0.834738
PLATE15	Q43	23.8714	0.107395	884.508	0.884508
PLATE15	Q43	23.6747		1009.34	1.00934
PLATE15	Q43	23.8478		898.667	0.898667
PLATE15	Q44	22.8078	0.0928019	1806.04	1.80604
PLATE15	Q44	22.9564		1634.63	1.63463
PLATE15	Q44	22.7857		1832.95	1.83295
PLATE15	Q37	23.3419	0.0519853	1261.99	1.26199
PLATE15	Q37	23.2832		1312.63	1.31263
PLATE15	Q37	23.3869		1224.4	1.2244
PLATE15	Q45	21.3175	0.0893563	4910.31	4.91031
PLATE15	Q45	21.4839		4391.48	4.39148
PLATE15	Q45	21.4572		4470.94	4.47094
PLATE15	Q38	23.4283	0.0454856	1190.88	1.19088
PLATE15	Q38	23.4269		1191.97	1.19197
PLATE15	Q38	23.3488		1256.11	1.25611
PLATE15	Q46	21.5805	0.0240175	4115.68	4.11568
PLATE15	Q46	21.5462		4211.51	4.21151
PLATE15	Q46	21.5343		4245.51	4.24551
PLATE15	Q39	22.478	0.0600745	2253.43	2.25343
PLATE15	Q39	22.5041		2214.28	2.21428
PLATE15	Q39	22.5926		2086.58	2.08658
PLATE15	Q47	21.4994	0.0513657	4346	4.346
PLATE15	Q47	21.5827		4109.59	4.10959
PLATE15	Q47	21.489		4376.31	4.37631
PLATE15	NTCs	Undetermined		Undetermined	Undetermined
PLATE15	NTCs	Undetermined		Undetermined	Undetermined
PLATE15	NTCs	Undetermined		Undetermined	Undetermined
PLATE16	Q50	20.964	0.0420618	6225.17	6.22517
PLATE16	Q50	20.9498		6284.64	6.28464
PLATE16	Q50	20.8851		6563.69	6.56369
PLATE16	Q58	21.1516	0.013134	5488.61	5.48861
PLATE16	Q58	21.1266		5581.64	5.58164
PLATE16	Q58	21.1322		5560.5	5.5605
PLATE16	Q51	20.7283	0.0576291	7291.95	7.29195
PLATE16	Q51	20.7172		7346.38	7.34638
PLATE16	Q51	20.6234		7823.81	7.82381
PLATE16	Q59	21.142	0.178529	5524.04	5.52404
PLATE16	Q59	21.0988		5686.52	5.68652
PLATE16	Q59	20.8135		6886.85	6.88685
PLATE16	Q52	20.7976	0.0820328	6960.71	6.96071
PLATE16	Q52	20.7003		7430.49	7.43049
PLATE16	Q52	20.6345		7765.67	7.76567
PLATE16	Q60	21.2027	0.0750852	5303.62	5.30362
PLATE16	Q60	21.2784		5040.88	5.04088
PLATE16	Q60	21.3529		4795.15	4.79515
PLATE16	Q53	20.6498	0.193606	7686.61	7.68661
PLATE16	Q53	20.3352		9493.28	9.49328
PLATE16	Q53	20.6881		7491.55	7.49155
PLATE16	Q61	21.6348	0.158277	3968.43	3.96843
PLATE16	Q61	21.3272		4878.34	4.87834
PLATE16	Q61	21.5458		4212.67	4.21267
PLATE16	Q54	21.0578	0.0273021	5845.41	5.84541
PLATE16	Q54	21.0043		6059.01	6.05901
PLATE16	Q54	21.0215		5989.61	5.98961
PLATE16	Q55	21.0449	0.0815876	5896.09	5.89609
PLATE16	Q55	21.169		5424.87	5.42487
PLATE16	Q55	21.1987		5317.83	5.31783
PLATE16	Q56	21.1576	0.0196268	5466.62	5.46662
PLATE16	Q56	21.159		5461.51	5.46151
PLATE16	Q56	21.1243		5590.08	5.59008
PLATE16	Q57	21.2657	0.0834813	5084.09	5.08409
PLATE16	Q57	21.2146		5261.36	5.26136
PLATE16	Q57	21.1025		5672.59	5.67259
PLATE16	NTCs	Undetermined		Undetermined	Undetermined
PLATE16	NTCs	Undetermined		Undetermined	Undetermined
PLATE16	NTCs	Undetermined		Undetermined	Undetermined
PLATE17	Q74	Undetermined		Undetermined	Undetermined
PLATE17	Q74	Undetermined		Undetermined	Undetermined
PLATE17	Q74	Undetermined		Undetermined	Undetermined
PLATE17	Q82	20.4633	0.0228029	8711.52	8.71152
PLATE17	Q82	20.4429		8831.75	8.83175
PLATE17	Q82	20.4884		8565.98	8.56598
PLATE17	Q75	20.5584	0.0439338	8172.65	8.17265
PLATE17	Q75	20.588		8011.86	8.01186
PLATE17	Q75	20.5016		8490.46	8.49046
PLATE17	Q83	20.1221	0.0672568	10953.4	10.9534
PLATE17	Q83	20.2386		10129.5	10.1295
PLATE17	Q83	20.1221		10953	10.953
PLATE17	Q76	20.3981	0.0696053	9101.21	9.10121
PLATE17	Q76	20.3804		9209.59	9.20959
PLATE17	Q76	20.2697		9920.35	9.92035
PLATE17	Q84	20.2538	0.0392185	10026.6	10.0266
PLATE17	Q84	20.3266		9548.17	9.54817
PLATE17	Q84	20.265		9951.19	9.95119
PLATE17	Q77	20.2934	0.0960517	9763.56	9.76356
PLATE17	Q77	20.1586		10687.9	10.6879
PLATE17	Q77	20.3446		9433.95	9.43395
PLATE17	Q85	20.6016	0.120365	7939.02	7.93902
PLATE17	Q85	20.401		9083.17	9.08317
PLATE17	Q85	20.6166		7859.78	7.85978
PLATE17	Q78	20.2672	0.0717881	9936.49	9.93649
PLATE17	Q78	20.4034		9068.79	9.06879
PLATE17	Q78	20.3748		9244.5	9.2445
PLATE17	Q86	20.2055	0.263262	10357.1	10.3571
PLATE17	Q86	20.2068		10347.7	10.3477
PLATE17	Q86	20.6621		7623.14	7.62314
PLATE17	Q79	20.1773	0.0680651	10554.7	10.5547
PLATE17	Q79	20.278		9865.35	9.86535
PLATE17	Q79	20.307		9674.73	9.67473
PLATE17	Q87	20.3454	0.0450942	9428.57	9.42857
PLATE17	Q87	20.4332		8889.02	8.88902
PLATE17	Q87	20.4072		9045.79	9.04579
PLATE17	Q80	20.4075	0.014701	9043.67	9.04367
PLATE17	Q80	20.4205		8965.19	8.96519
PLATE17	Q80	20.4369		8867.34	8.86734
PLATE17	NTCs	Undetermined		Undetermined	Undetermined
PLATE17	NTCs	Undetermined		Undetermined	Undetermined
PLATE17	NTCs	Undetermined		Undetermined	Undetermined
PLATE17	Q81	20.4382	0.0635264	8859.65	8.85965
PLATE17	Q81	20.398		9101.85	9.10185
PLATE17	Q81	20.3137		9631.59	9.63159
PLATE18	Q105	Undetermined		Undetermined	Undetermined
PLATE18	Q105	Undetermined		Undetermined	Undetermined
PLATE18	Q105	32.4805		2.73753	0.00273753
PLATE18	NTCs	Undetermined		Undetermined	Undetermined
PLATE18	NTCs	36.5688		0.176083	0.000176083
PLATE18	NTCs	Undetermined		Undetermined	Undetermined

## Sheet: final amount_0.2
PLATE	SAMPLE	CT CORRECTED	AMOUNT IN PG	AMOUNT IN NG
PLATE14	Q17	21.3994	4647.63	4.64763
PLATE14	Q17	21.3646	4757.45	4.75745
PLATE14	Q17	21.2942	4987.66	4.98766
PLATE14	Q18	21.4793	4404.97	4.40497
PLATE14	Q18	21.4681	4438.29	4.43829
PLATE14	Q18	21.5285	4261.81	4.26181
PLATE14	Q19	21.6635	3892.63	3.89263
PLATE14	Q19	21.3798	4709.14	4.70914
PLATE14	Q19	21.5609	4170.32	4.17032
PLATE14	Q20	21.7411	3695.1	3.6951
PLATE14	Q20	21.7295	3724.19	3.72419
PLATE14	Q20	21.7077	3778.98	3.77898
PLATE14	Q21	22.148	2812.07	2.81207
PLATE14	Q21	22.2589	2610.4	2.6104
PLATE14	Q21	22.2365	2649.94	2.64994
PLATE14	Q22	22.3939	2384.25	2.38425
PLATE14	Q22	22.485	2242.95	2.24295
PLATE14	Q22	22.4476	2299.96	2.29996
PLATE14	Q23	21.5902	4088.96	4.08896
PLATE14	Q23	21.5332	4248.41	4.24841
PLATE14	Q23	21.4849	4388.64	4.38864
PLATE14	Q28	21.9248	3266.62	3.26662
PLATE14	Q28	21.9005	3320.24	3.32024
PLATE14	Q28	21.9237	3269.02	3.26902
PLATE14	Q29	21.4973	4352.09	4.35209
PLATE14	Q29	21.5923	4083.18	4.08318
PLATE14	Q29	21.6187	4011.48	4.01148
PLATE14	Q30	21.4892	4375.97	4.37597
PLATE14	Q30	21.4909	4370.84	4.37084
PLATE14	Q30	21.5874	4096.77	4.09677
PLATE14	Q31	21.3873	4685.56	4.68556
PLATE14	Q31	21.4692	4434.99	4.43499
PLATE15	Q32	29.5002	20.2328	0.0202328
PLATE15	Q32	29.4988	20.2507	0.0202507
PLATE15	Q37	23.3419	1261.99	1.26199
PLATE15	Q37	23.2832	1312.63	1.31263
PLATE15	Q37	23.3869	1224.4	1.2244
PLATE15	Q38	23.4283	1190.88	1.19088
PLATE15	Q38	23.4269	1191.97	1.19197
PLATE15	Q38	23.3488	1256.11	1.25611
PLATE15	Q39	22.478	2253.43	2.25343
PLATE15	Q39	22.5041	2214.28	2.21428
PLATE15	Q39	22.5926	2086.58	2.08658
PLATE15	Q40	22.8809	1719.55	1.71955
PLATE15	Q40	22.8311	1777.97	1.77797
PLATE15	Q40	23.0633	1521.4	1.5214
PLATE15	Q41	23.4318	1188.06	1.18806
PLATE15	Q41	23.4877	1144.31	1.14431
PLATE15	Q41	23.4157	1200.94	1.20094
PLATE15	Q42	24.0919	762.829	0.762829
PLATE15	Q42	23.9309	849.918	0.849918
PLATE15	Q42	23.9577	834.738	0.834738
PLATE15	Q43	23.8714	884.508	0.884508
PLATE15	Q43	23.6747	1009.34	1.00934
PLATE15	Q43	23.8478	898.667	0.898667
PLATE15	Q44	22.8078	1806.04	1.80604
PLATE15	Q44	22.9564	1634.63	1.63463
PLATE15	Q44	22.7857	1832.95	1.83295
PLATE15	Q45	21.3175	4910.31	4.91031
PLATE15	Q45	21.4839	4391.48	4.39148
PLATE15	Q45	21.4572	4470.94	4.47094
PLATE15	Q46	21.5805	4115.68	4.11568
PLATE15	Q46	21.5462	4211.51	4.21151
PLATE15	Q46	21.5343	4245.51	4.24551
PLATE15	Q47	21.4994	4346	4.346
PLATE15	Q47	21.5827	4109.59	4.10959
PLATE15	Q47	21.489	4376.31	4.37631
PLATE15	Q48	21.746	3683.01	3.68301
PLATE15	Q48	21.7032	3790.43	3.79043
PLATE15	Q48	21.7786	3603.32	3.60332
PLATE15	Q49	34.3306	0.790879	0.000790879
PLATE15	Q49	UND	#VALUE!	#VALUE!
PLATE16	Q50	20.964	6225.17	6.22517
PLATE16	Q50	20.9498	6284.64	6.28464
PLATE16	Q50	20.8851	6563.69	6.56369
PLATE16	Q51	20.7283	7291.95	7.29195
PLATE16	Q51	20.7172	7346.38	7.34638
PLATE16	Q51	20.6234	7823.81	7.82381
PLATE16	Q52	20.7976	6960.71	6.96071
PLATE16	Q52	20.7003	7430.49	7.43049
PLATE16	Q52	20.6345	7765.67	7.76567
PLATE16	Q53	20.6498	7686.61	7.68661
PLATE16	Q53	20.3352	9493.28	9.49328
PLATE16	Q53	20.6881	7491.55	7.49155
PLATE16	Q54	21.0578	5845.41	5.84541
PLATE16	Q54	21.0043	6059.01	6.05901
PLATE16	Q54	21.0215	5989.61	5.98961
PLATE16	Q55	21.0449	5896.09	5.89609
PLATE16	Q55	21.169	5424.87	5.42487
PLATE16	Q55	21.1987	5317.83	5.31783
PLATE16	Q56	21.1576	5466.62	5.46662
PLATE16	Q56	21.159	5461.51	5.46151
PLATE16	Q56	21.1243	5590.08	5.59008
PLATE16	Q57	21.2657	5084.09	5.08409
PLATE16	Q57	21.2146	5261.36	5.26136
PLATE16	Q57	21.1025	5672.59	5.67259
PLATE16	Q58	21.1516	5488.61	5.48861
PLATE16	Q58	21.1266	5581.64	5.58164
PLATE16	Q58	21.1322	5560.5	5.5605
PLATE16	Q59	21.142	5524.04	5.52404
PLATE16	Q59	21.0988	5686.52	5.68652
PLATE16	Q59	20.8135	6886.85	6.88685
PLATE16	Q60	21.2027	5303.62	5.30362
PLATE16	Q60	21.2784	5040.88	5.04088
PLATE16	Q60	21.3529	4795.15	4.79515
PLATE16	Q61	21.6348	3968.43	3.96843
PLATE16	Q61	21.3272	4878.34	4.87834
PLATE16	Q61	21.5458	4212.67	4.21267
PLATE17	Q74	#VALUE!	#VALUE!	#VALUE!
PLATE17	Q74	#VALUE!	#VALUE!	#VALUE!
PLATE17	Q74	#VALUE!	#VALUE!	#VALUE!
PLATE17	Q75	20.5584	8172.65	8.17265
PLATE17	Q75	20.588	8011.86	8.01186
PLATE17	Q75	20.5016	8490.46	8.49046
PLATE17	Q76	20.3981	9101.21	9.10121
PLATE17	Q76	20.3804	9209.59	9.20959
PLATE17	Q76	20.2697	9920.35	9.92035
PLATE17	Q77	20.2934	9763.56	9.76356
PLATE17	Q77	20.1586	10687.9	10.6879
PLATE17	Q77	20.3446	9433.95	9.43395
PLATE17	Q78	20.2672	9936.49	9.93649
PLATE17	Q78	20.4034	9068.79	9.06879
PLATE17	Q78	20.3748	9244.5	9.2445
PLATE17	Q79	20.1773	10554.7	10.5547
PLATE17	Q79	20.278	9865.35	9.86535
PLATE17	Q79	20.307	9674.73	9.67473
PLATE17	Q80	20.4075	9043.67	9.04367
PLATE17	Q80	20.4205	8965.19	8.96519
PLATE17	Q80	20.4369	8867.34	8.86734
PLATE17	Q81	20.4382	8859.65	8.85965
PLATE17	Q81	20.398	9101.85	9.10185
PLATE17	Q81	20.3137	9631.59	9.63159
PLATE17	Q82	20.4633	8711.52	8.71152
PLATE17	Q82	20.4429	8831.75	8.83175
PLATE17	Q82	20.4884	8565.98	8.56598
PLATE17	Q83	20.1221	10953.4	10.9534
PLATE17	Q83	20.2386	10129.5	10.1295
PLATE17	Q83	20.1221	10953	10.953
PLATE17	Q84	20.2538	10026.6	10.0266
PLATE17	Q84	20.3266	9548.17	9.54817
PLATE17	Q84	20.265	9951.19	9.95119
PLATE17	Q85	20.6016	7939.02	7.93902
PLATE17	Q85	20.401	9083.17	9.08317
PLATE17	Q85	20.6166	7859.78	7.85978
PLATE17	Q86	20.2055	10357.1	10.3571
PLATE17	Q86	20.2068	10347.7	10.3477
PLATE17	Q87	20.3454	9428.57	9.42857
PLATE17	Q87	20.4332	8889.02	8.88902
PLATE17	Q87	20.4072	9045.79	9.04579
PLATE18	Q105	#VALUE!	#VALUE!	#VALUE!
PLATE18	Q105	#VALUE!	#VALUE!	#VALUE!
PLATE18	Q105	32.4805	2.73753	0.00273753
